# Supplementary material for: CAPRG: Sequence Assembling Pipeline for Next Generation Sequencing of Non-Model Organisms
Source: PLoS One. 2012 Feb 3;7(2):e30370. doi: 10.1371/journal.pone.0030370 (PMC3272009; doi:10.1371/journal.pone.0030370)
Supplement: Table S1 — Redundancy index of various sequence assembly methods. (XLS) [file pone.0030370.s002.xls]

## Sheet: Table S1
Table S1. Redundancy of Various Sequence Assembly Methods.
Assembly Method	Redundancy Index of N. bobwhite	Redundancy Index of J. quail
Velvet 31K	1.55	1.53
Velvet 37K	1.56	1.54
Velvet 43K	1.55	1.56
Velvet 49K	1.58	1.56
Velvet 55K	1.58	1.6
Velvet 61K	1.58	1.65
MIRA	2.05	2.05
PAVE (p=80)	1.86	1.67
PAVE (p=90)	1.96	1.68
CAPRG	2.225	1.91
