# Supplementary material for: CAPRG: Sequence Assembling Pipeline for Next Generation Sequencing of Non-Model Organisms
Source: PLoS One. 2012 Feb 3;7(2):e30370. doi: 10.1371/journal.pone.0030370 (PMC3272009; doi:10.1371/journal.pone.0030370)
Supplement: Table S2 — Breakdown of ESTs binned per window and actual ESTs assembled per window. (XLS) [file pone.0030370.s003.xls]

## Sheet: Table S2
Japanese Quail							Northern bobwhite
Groups	Chromosome	Position	No. of EST binned for assembling	No. of ESTs assembled			Groups	Chromosome	Position	No. of EST binned for assembling	No. of ESTs assembled
Group 3	chr4	63409	2	2			Group 5	chr27	771079	2	2		The number of total contigs is slightly higher than the total number of groups as many groups were assembled into more than one contigs.
Group 4	chr4	77525	2	2			Group 11	chr27	944009	2	2
Group 7	chr4	87190	2	2			Group 15	chr27	1025475	2	2
Group 9	chr4	113854	2	2			Group 18	chr27	1035108	2	2
Group 10	chr4	121445	2	2			Group 21	chr27	1042721	2	2
Group 11	chr4	134097	2	2			Group 26	chr27	1138319	2	2
Group 23	chr4	170586	2	2			Group 27	chr27	1154575	2	2
Group 24	chr4	197051	2	2			Group 30	chr27	1202926	2	2
Group 25	chr4	216657	2	2			Group 33	chr27	1537799	2	2
Group 26	chr4	233030	2	2			Group 36	chr27	1960376	2	2
Group 27	chr4	237435	2	2			Group 37	chr27	2134050	2	2
Group 30	chr4	286955	2	2			Group 40	chr27	2246789	2	2
Group 31	chr4	391247	2	2			Group 43	chr27	2305104	2	2
Group 32	chr4	456389	2	2			Group 46	chr27	2576042	2	2
Group 33	chr4	512593	2	2			Group 48	chr27	2621846	2	2
Group 35	chr4	517356	2	2			Group 49	chr27	2623049	2	2
Group 36	chr4	616700	2	2			Group 51	chr27	2624511	2	2
Group 37	chr4	741251	2	2			Group 52	chr27	2625487	2	2
Group 38	chr4	763619	2	2			Group 55	chr27	2667314	2	2
Group 39	chr4	778130	2	2			Group 56	chr27	2692743	2	2
Group 40	chr4	987504	2	2			Group 57	chr27	2693048	2	2
Group 54	chr4	1390435	2	2			Group 61	chr27	2699700	2	2
Group 62	chr4	1509950	2	2			Group 65	chr27	2712568	2	2
Group 66	chr4	1517348	2	2			Group 71	chr27	2774456	2	2
Group 71	chr4	1574927	2	2			Group 72	chr27	2774917	2	2
Group 73	chr4	1606952	2	2			Group 73	chr27	2778669	2	2
Group 74	chr4	1620456	2	2			Group 79	chr27	2989261	2	2
Group 75	chr4	1659321	2	2			Group 82	chr27	3029606	2	2
Group 85	chr4	1875398	2	2			Group 86	chr27	3124196	2	2
Group 86	chr4	1875885	2	2			Group 88	chr27	3178205	2	2
Group 88	chr4	1877391	2	2			Group 93	chr27	3186239	2	2
Group 90	chr4	1920595	2	2			Group 98	chr27	3206621	2	2
Group 94	chr4	1975493	2	2			Group 103	chr27	3299366	2	2
Group 102	chr4	2028926	2	2			Group 104	chr27	3301132	2	2
Group 103	chr4	2030982	2	2			Group 116	chr27	3458515	2	2
Group 105	chr4	2066669	2	2			Group 118	chr27	3470636	2	2
Group 108	chr4	2107570	2	2			Group 123	chr27	3808019	2	2
Group 110	chr4	2123169	2	2			Group 126	chr27	3836704	2	2
Group 111	chr4	2157263	2	2			Group 127	chr27	3923797	2	2
Group 114	chr4	2172678	2	2			Group 128	chr27	3924416	2	2
Group 121	chr4	2196489	2	2			Group 129	chr27	3924741	2	2
Group 123	chr4	2204023	2	2			Group 131	chr27	3957111	2	2
Group 124	chr4	2208213	2	2			Group 132	chr27	3957387	2	2
Group 128	chr4	2220912	2	2			Group 133	chr27	3958278	2	2
Group 129	chr4	2232078	2	2			Group 135	chr27	3990009	2	2
Group 132	chr4	2262044	2	2			Group 143	chr27	4038663	2	2
Group 134	chr4	2365645	2	2			Group 146	chr27	4081681	2	2
Group 135	chr4	2367021	2	2			Group 147	chr27	4083787	2	2
Group 136	chr4	2375656	2	2			Group 148	chr27	4137879	2	2
Group 137	chr4	2408050	2	2			Group 152	chr27	4142433	2	2
Group 140	chr4	2495061	2	2			Group 161	chr27	4182900	2	2
Group 142	chr4	2718767	2	2			Group 164	chr27	4186297	2	2
Group 143	chr4	2719187	2	2			Group 165	chr27	4192296	2	2
Group 145	chr4	2851805	2	2			Group 167	chr27	4197322	2	2
Group 147	chr4	2934731	2	2			Group 168	chr27	4199221	2	2
Group 148	chr4	2935152	2	2			Group 172	chr27	4224097	2	2
Group 149	chr4	2971959	2	2			Group 173	chr27	4229519	2	2
Group 151	chr4	2983425	2	2			Group 174	chr27	4247640	2	2
Group 152	chr4	2984372	2	2			Group 179	chr27	4256981	2	2
Group 157	chr4	3206799	2	2			Group 181	chr27	4275972	2	2
Group 158	chr4	3281679	2	2			Group 182	chr27	4299506	2	2
Group 161	chr4	3400194	2	2			Group 183	chr27	4374293	2	2
Group 168	chr4	3485905	2	2			Group 185	chr27	4390561	2	2
Group 174	chr4	3504881	2	2			Group 188	chr27	4392205	2	2
Group 181	chr4	3590489	2	2			Group 194	chr27	4588546	2	2
Group 182	chr4	3643477	2	2			Group 195	chr27	4588814	2	2
Group 183	chr4	3673705	2	2			Group 197	chr27	4615807	2	2
Group 184	chr4	3747065	2	2			Group 203	chr27	4632047	2	2
Group 186	chr4	3770466	2	2			Group 204	chr27	4650508	2	2
Group 196	chr4	4047040	2	2			Group 214	chr27	4715121	2	2
Group 197	chr4	4074302	2	2			Group 215	chr27	4718431	2	2
Group 199	chr4	4079577	2	2			Group 227	chr27	4753528	2	2
Group 201	chr4	4090964	2	2			Group 231	chr27	4792491	2	2
Group 207	chr4	4128528	2	2			Group 232	chr27	4798654	2	2
Group 211	chr4	4237121	2	2			Group 233	chr27	4801841	2	2
Group 213	chr4	4240227	2	2			Group 235	chr27	4805935	2	2
Group 215	chr4	4243746	2	2			Group 236	chr27	4822462	2	2
Group 219	chr4	4252254	2	2			Group 244	chr6	1637323	2	2
Group 224	chr4	4347549	2	2			Group 246	chr6	1753144	2	2
Group 227	chr4	4365222	2	2			Group 248	chr6	2015010	2	2
Group 232	chr4	4400614	2	2			Group 250	chr6	2017132	2	2
Group 233	chr4	4403771	2	2			Group 258	chr6	2658841	2	2
Group 235	chr4	4421740	2	2			Group 259	chr6	2660411	2	2
Group 240	chr4	4438787	2	2			Group 260	chr6	2692500	2	2
Group 241	chr4	4447694	2	2			Group 262	chr6	2718340	2	2
Group 242	chr4	4456322	2	2			Group 263	chr6	2826095	2	2
Group 246	chr4	4578733	2	2			Group 264	chr6	3029413	2	2
Group 247	chr4	4726200	2	2			Group 270	chr6	3251555	2	2
Group 248	chr4	4807334	2	2			Group 271	chr6	3257512	2	2
Group 249	chr4	4944827	2	2			Group 274	chr6	3282846	2	2
Group 250	chr4	4971886	2	2			Group 279	chr6	3455107	2	2
Group 256	chr4	5101770	2	2			Group 280	chr6	3468387	2	2
Group 257	chr4	5107558	2	2			Group 283	chr6	3493491	2	2
Group 260	chr4	5117034	2	2			Group 289	chr6	3597389	2	2
Group 261	chr4	5135284	2	2			Group 291	chr6	3624084	2	2
Group 263	chr4	5202949	2	2			Group 295	chr6	3645830	2	2
Group 265	chr4	5262442	2	2			Group 311	chr6	3725857	2	2
Group 267	chr4	5431687	2	2			Group 314	chr6	3769764	2	2
Group 268	chr4	5432838	2	2			Group 320	chr6	3830940	2	2
Group 269	chr4	5528439	2	2			Group 327	chr6	3882038	2	2
Group 271	chr4	5606809	2	2			Group 332	chr6	3892842	2	2
Group 273	chr4	5729792	2	2			Group 334	chr6	3902958	2	2
Group 274	chr4	5817627	2	2			Group 342	chr6	4095050	2	2
Group 279	chr4	5856117	2	2			Group 348	chr6	4418176	2	2
Group 283	chr4	5864447	2	2			Group 349	chr6	4442675	2	2
Group 285	chr4	5906767	2	2			Group 350	chr6	4446702	2	2
Group 286	chr4	5911394	2	2			Group 351	chr6	5407134	2	2
Group 288	chr4	5938397	2	2			Group 352	chr6	5412662	2	2
Group 289	chr4	5944717	2	2			Group 355	chr6	5414711	2	2
Group 290	chr4	5950996	2	2			Group 361	chr6	5486022	2	2
Group 293	chr4	6254852	2	2			Group 364	chr6	5505757	2	2
Group 295	chr4	6272991	2	2			Group 370	chr6	5514003	2	2
Group 296	chr4	6337763	2	2			Group 382	chr6	5528175	2	2
Group 298	chr4	6479412	2	2			Group 388	chr6	5572383	2	2
Group 299	chr4	6506990	2	2			Group 393	chr6	5776844	2	2
Group 301	chr4	6533976	2	2			Group 394	chr6	5812993	2	2
Group 302	chr4	6602752	2	2			Group 395	chr6	5821294	2	2
Group 303	chr4	6604811	2	2			Group 400	chr6	5835787	2	2
Group 304	chr4	6620134	2	2			Group 405	chr6	5878849	2	2
Group 305	chr4	6967353	2	2			Group 407	chr6	5893615	2	2
Group 307	chr4	6992476	2	2			Group 410	chr6	6146659	2	2
Group 308	chr4	7066417	2	2			Group 414	chr6	6151481	2	2
Group 309	chr4	7074194	2	2			Group 417	chr6	6159460	2	2
Group 311	chr4	7173922	2	2			Group 420	chr6	6164500	2	2
Group 313	chr4	7344226	2	2			Group 426	chr6	6208042	2	2
Group 314	chr4	7353081	2	2			Group 427	chr6	6238366	2	2
Group 315	chr4	7378823	2	2			Group 435	chr6	6266730	2	2
Group 316	chr4	7486179	2	2			Group 439	chr6	6272655	2	2
Group 318	chr4	7583321	2	2			Group 440	chr6	6286984	2	2
Group 319	chr4	7594551	2	2			Group 443	chr6	6289734	2	2
Group 320	chr4	7642472	2	2			Group 453	chr6	6481982	2	2
Group 323	chr4	7843789	2	2			Group 454	chr6	7416183	2	2
Group 325	chr4	7869447	2	2			Group 455	chr6	7695984	2	2
Group 326	chr4	7881506	2	2			Group 456	chr6	7696853	2	2
Group 327	chr4	7932677	2	2			Group 469	chr6	7930915	2	2
Group 328	chr4	7966063	2	2			Group 474	chr6	8573727	2	2
Group 331	chr4	8225284	2	2			Group 477	chr6	8867849	2	2
Group 332	chr4	8268566	2	2			Group 479	chr6	8868766	2	2
Group 333	chr4	8284005	2	2			Group 481	chr6	9050297	2	2
Group 337	chr4	8425673	2	2			Group 482	chr6	9052105	2	2
Group 338	chr4	8428729	2	2			Group 483	chr6	9052914	2	2
Group 339	chr4	8443615	2	2			Group 485	chr6	9057030	2	2
Group 340	chr4	8502020	2	2			Group 486	chr6	9057324	2	2
Group 342	chr4	8646508	2	2			Group 492	chr6	9063495	2	2
Group 343	chr4	8663175	2	2			Group 499	chr6	9230256	2	2
Group 344	chr4	8663876	2	2			Group 502	chr6	9382047	2	2
Group 345	chr4	8710040	2	2			Group 504	chr6	9421435	2	2
Group 346	chr4	8746573	2	2			Group 505	chr6	9640444	2	2
Group 348	chr4	8757501	2	2			Group 506	chr6	9644435	2	2
Group 355	chr4	8790575	2	2			Group 507	chr6	9746795	2	2
Group 357	chr4	8798023	2	2			Group 511	chr6	9796157	2	2
Group 360	chr4	8935489	2	2			Group 513	chr6	9825537	2	2
Group 361	chr4	9005082	2	2			Group 515	chr6	10043909	2	2
Group 362	chr4	9009486	2	2			Group 517	chr6	10134020	2	2
Group 363	chr4	9034449	2	2			Group 519	chr6	10145093	2	2
Group 364	chr4	9035763	2	2			Group 521	chr6	10150018	2	2
Group 365	chr4	9043619	2	2			Group 531	chr6	10230565	2	2
Group 367	chr4	9084223	2	2			Group 534	chr6	10234881	2	2
Group 368	chr4	9094693	2	2			Group 535	chr6	10236553	2	2
Group 375	chr4	9214046	2	2			Group 539	chr6	10377075	2	2
Group 376	chr4	9278728	2	2			Group 542	chr6	10414637	2	2
Group 377	chr4	9322269	2	2			Group 544	chr6	10442710	2	2
Group 378	chr4	9334441	2	2			Group 545	chr6	10447354	2	2
Group 384	chr4	9448002	2	2			Group 555	chr6	10539136	2	2
Group 390	chr4	9506319	2	2			Group 556	chr6	10540990	2	2
Group 391	chr4	9524705	2	2			Group 559	chr6	10662518	2	2
Group 392	chr4	9529482	2	2			Group 566	chr6	10699871	2	2
Group 393	chr4	9535339	2	2			Group 568	chr6	10728749	2	2
Group 401	chr4	9769234	2	2			Group 569	chr6	10732709	2	2
Group 403	chr4	9905912	2	2			Group 570	chr6	10733419	2	2
Group 404	chr4	9987642	2	2			Group 573	chr6	10735921	2	2
Group 407	chr4	10012159	2	2			Group 576	chr6	10770049	2	2
Group 408	chr4	10099851	2	2			Group 586	chr6	10900024	2	2
Group 409	chr4	10175545	2	2			Group 587	chr6	10901377	2	2
Group 412	chr4	10734976	2	2			Group 593	chr6	10919682	2	2
Group 413	chr4	10746384	2	2			Group 595	chr6	10940912	2	2
Group 414	chr4	10868241	2	2			Group 599	chr6	11536142	2	2
Group 417	chr4	10950180	2	2			Group 602	chr6	11538197	2	2
Group 418	chr4	10952947	2	2			Group 603	chr6	11545138	2	2
Group 419	chr4	10973498	2	2			Group 604	chr6	11547480	2	2
Group 423	chr4	11053311	2	2			Group 605	chr6	11549204	2	2
Group 427	chr4	11083592	2	2			Group 617	chr6	11688658	2	2
Group 428	chr4	11088069	2	2			Group 621	chr6	11778061	2	2
Group 429	chr4	11113850	2	2			Group 622	chr6	11807115	2	2
Group 434	chr4	11267688	2	2			Group 628	chr6	11845298	2	2
Group 438	chr4	11286256	2	2			Group 632	chr6	11849736	2	2
Group 439	chr4	11292023	2	2			Group 640	chr6	11908295	2	2
Group 454	chr4	11435437	2	2			Group 647	chr6	11938587	2	2
Group 456	chr4	11536766	2	2			Group 648	chr6	11939841	2	2
Group 459	chr4	11565053	2	2			Group 649	chr6	11941308	2	2
Group 464	chr4	11661430	2	2			Group 651	chr6	11944024	2	2
Group 470	chr4	11935811	2	2			Group 653	chr6	11958931	2	2
Group 473	chr4	11975808	2	2			Group 654	chr6	11960264	2	2
Group 477	chr4	12138096	2	2			Group 656	chr6	11991568	2	2
Group 479	chr4	12182174	2	2			Group 663	chr6	12266692	2	2
Group 480	chr4	12189541	2	2			Group 664	chr6	12284125	2	2
Group 482	chr4	12232831	2	2			Group 667	chr6	12301749	2	2
Group 489	chr4	12369868	2	2			Group 670	chr6	12344524	2	2
Group 492	chr4	12388617	2	2			Group 680	chr6	12585692	2	2
Group 495	chr4	12437609	2	2			Group 688	chr6	12654759	2	2
Group 500	chr4	12663343	2	2			Group 689	chr6	12677906	2	2
Group 502	chr4	12666899	2	2			Group 690	chr6	12693641	2	2
Group 503	chr4	12690068	2	2			Group 696	chr6	12872019	2	2
Group 504	chr4	12746804	2	2			Group 697	chr6	12882305	2	2
Group 505	chr4	12821427	2	2			Group 699	chr6	13025208	2	2
Group 508	chr4	12909661	2	2			Group 726	chr6	13355185	2	2
Group 510	chr4	12918002	2	2			Group 731	chr6	14225521	2	2
Group 511	chr4	12921962	2	2			Group 732	chr6	14232670	2	2
Group 515	chr4	12930593	2	2			Group 736	chr6	14248599	2	2
Group 517	chr4	12940262	2	2			Group 738	chr6	14336729	2	2
Group 522	chr4	12953798	2	2			Group 739	chr6	14339862	2	2
Group 530	chr4	13025675	2	2			Group 740	chr6	14342454	2	2
Group 540	chr4	13180152	2	2			Group 741	chr6	14349634	2	2
Group 541	chr4	13227658	2	2			Group 742	chr6	14351706	2	2
Group 544	chr4	13412192	2	2			Group 743	chr6	14353881	2	2
Group 549	chr4	13487780	2	2			Group 750	chr6	14872201	2	2
Group 560	chr4	13893278	2	2			Group 751	chr6	14874193	2	2
Group 561	chr4	13895801	2	2			Group 755	chr6	15477414	2	2
Group 562	chr4	13898639	2	2			Group 756	chr6	15554562	2	2
Group 563	chr4	13899429	2	2			Group 766	chr6	16066199	2	2
Group 568	chr4	13999913	2	2			Group 770	chr6	16153738	2	2
Group 571	chr4	14099867	2	2			Group 771	chr6	16186688	2	2
Group 573	chr4	14151563	2	2			Group 773	chr6	16224731	2	2
Group 574	chr4	14213757	2	2			Group 788	chr6	16886826	2	2
Group 576	chr4	14215989	2	2			Group 791	chr6	16907981	2	2
Group 581	chr4	14237476	2	2			Group 795	chr6	17013123	2	2
Group 582	chr4	14272999	2	2			Group 797	chr6	17024923	2	2
Group 584	chr4	14300297	2	2			Group 801	chr6	17032924	2	2
Group 585	chr4	14310387	2	2			Group 803	chr6	17033862	2	2
Group 587	chr4	14313173	2	2			Group 804	chr6	17035852	2	2
Group 590	chr4	14325631	2	2			Group 806	chr6	17106232	2	2
Group 592	chr4	14328324	2	2			Group 807	chr6	17156574	2	2
Group 596	chr4	14438460	2	2			Group 808	chr6	17184725	2	2
Group 598	chr4	14445460	2	2			Group 820	chr6	17272143	2	2
Group 599	chr4	14446110	2	2			Group 834	chr6	17471658	2	2
Group 600	chr4	14447646	2	2			Group 835	chr6	17476950	2	2
Group 601	chr4	14448344	2	2			Group 836	chr6	17488404	2	2
Group 605	chr4	14464021	2	2			Group 837	chr6	17501790	2	2
Group 607	chr4	14493515	2	2			Group 838	chr6	17511832	2	2
Group 608	chr4	14616084	2	2			Group 839	chr6	17523399	2	2
Group 610	chr4	14682980	2	2			Group 844	chr6	17568902	2	2
Group 613	chr4	14915766	2	2			Group 846	chr6	17642222	2	2
Group 615	chr4	15136656	2	2			Group 855	chr6	17669974	2	2
Group 616	chr4	15142793	2	2			Group 857	chr6	17672086	2	2
Group 617	chr4	15178538	2	2			Group 858	chr6	17681698	2	2
Group 621	chr4	15324420	2	2			Group 870	chr6	17860524	2	2
Group 624	chr4	15697754	2	2			Group 871	chr6	17861190	2	2
Group 625	chr4	15699460	2	2			Group 873	chr6	17872555	2	2
Group 627	chr4	15702818	2	2			Group 876	chr6	18009699	2	2
Group 631	chr4	15714559	2	2			Group 879	chr6	18063407	2	2
Group 632	chr4	15715686	2	2			Group 885	chr6	18497684	2	2
Group 633	chr4	15731024	2	2			Group 889	chr6	18530580	2	2
Group 634	chr4	15735376	2	2			Group 893	chr6	18627384	2	2
Group 636	chr4	15747427	2	2			Group 897	chr6	18637933	2	2
Group 641	chr4	15818586	2	2			Group 917	chr6	18711932	2	2
Group 642	chr4	15819969	2	2			Group 918	chr6	18713795	2	2
Group 646	chr4	15843167	2	2			Group 923	chr6	18808383	2	2
Group 647	chr4	15844082	2	2			Group 925	chr6	18868208	2	2
Group 653	chr4	15888005	2	2			Group 927	chr6	18869941	2	2
Group 655	chr4	16006167	2	2			Group 930	chr6	18881439	2	2
Group 656	chr4	16022679	2	2			Group 931	chr6	18891883	2	2
Group 657	chr4	16044739	2	2			Group 939	chr6	19058368	2	2
Group 658	chr4	16200039	2	2			Group 941	chr6	19098307	2	2
Group 659	chr4	16475061	2	2			Group 944	chr6	19106251	2	2
Group 665	chr4	16523469	2	2			Group 945	chr6	19107252	2	2
Group 666	chr4	16536846	2	2			Group 946	chr6	19277899	2	2
Group 668	chr4	16542827	2	2			Group 947	chr6	19357611	2	2
Group 671	chr4	16557471	2	2			Group 948	chr6	19361671	2	2
Group 675	chr4	16605821	2	2			Group 952	chr6	19371700	2	2
Group 676	chr4	16615721	2	2			Group 955	chr6	19645841	2	2
Group 678	chr4	16617230	2	2			Group 959	chr6	20105223	2	2
Group 691	chr4	16645618	2	2			Group 964	chr6	20254201	2	2
Group 699	chr4	16672515	2	2			Group 966	chr6	20266679	2	2
Group 701	chr4	16684742	2	2			Group 969	chr6	20292524	2	2
Group 703	chr4	16692566	2	2			Group 971	chr6	20315648	2	2
Group 707	chr4	16730441	2	2			Group 975	chr6	20320724	2	2
Group 708	chr4	16737853	2	2			Group 980	chr6	20351781	2	2
Group 710	chr4	16779640	2	2			Group 986	chr6	20438346	2	2
Group 711	chr4	16846976	2	2			Group 992	chr6	20462493	2	2
Group 712	chr4	16858341	2	2			Group 999	chr6	20534960	2	2
Group 714	chr4	17278825	2	2			Group 1000	chr6	20535624	2	2
Group 715	chr4	17320230	2	2			Group 1001	chr6	20539741	2	2
Group 721	chr4	17489728	2	2			Group 1003	chr6	20719913	2	2
Group 725	chr4	17647245	2	2			Group 1006	chr6	20850748	2	2
Group 728	chr4	17705970	2	2			Group 1012	chr6	20919439	2	2
Group 729	chr4	17721870	2	2			Group 1014	chr6	20958830	2	2
Group 730	chr4	17737784	2	2			Group 1015	chr6	20972056	2	2
Group 738	chr4	17881176	2	2			Group 1019	chr6	20991281	2	2
Group 739	chr4	17896811	2	2			Group 1020	chr6	20995775	2	2
Group 740	chr4	17899509	2	2			Group 1021	chr6	21036098	2	2
Group 741	chr4	18014965	2	2			Group 1022	chr6	21036742	2	2
Group 742	chr4	18195357	2	2			Group 1025	chr6	21160704	2	2
Group 744	chr4	18203102	2	2			Group 1030	chr6	21181170	2	2
Group 746	chr4	18230046	2	2			Group 1031	chr6	21182099	2	2
Group 747	chr4	18233344	2	2			Group 1033	chr6	21183851	2	2
Group 748	chr4	18236350	2	2			Group 1038	chr6	21367552	2	2
Group 749	chr4	18301462	2	2			Group 1041	chr6	21395830	2	2
Group 753	chr4	18346224	2	2			Group 1042	chr6	21401793	2	2
Group 754	chr4	18374812	2	2			Group 1045	chr6	21447755	2	2
Group 755	chr4	18407856	2	2			Group 1054	chr6	21497068	2	2
Group 757	chr4	18454794	2	2			Group 1059	chr6	21616616	2	2
Group 758	chr4	18457585	2	2			Group 1060	chr6	21619553	2	2
Group 759	chr4	18472701	2	2			Group 1061	chr6	21620925	2	2
Group 761	chr4	18501586	2	2			Group 1063	chr6	21623142	2	2
Group 762	chr4	18536325	2	2			Group 1066	chr6	21753187	2	2
Group 763	chr4	18563225	2	2			Group 1068	chr6	21795146	2	2
Group 766	chr4	18663369	2	2			Group 1070	chr6	21907506	2	2
Group 767	chr4	18665583	2	2			Group 1072	chr6	21926226	2	2
Group 768	chr4	18699504	2	2			Group 1086	chr6	22203569	2	2
Group 769	chr4	18761429	2	2			Group 1087	chr6	22226719	2	2
Group 771	chr4	18820061	2	2			Group 1088	chr6	22317304	2	2
Group 773	chr4	18823823	2	2			Group 1092	chr6	22328614	2	2
Group 775	chr4	18830362	2	2			Group 1094	chr6	22768666	2	2
Group 776	chr4	18832579	2	2			Group 1097	chr6	22964433	2	2
Group 777	chr4	18841875	2	2			Group 1098	chr6	22964947	2	2
Group 779	chr4	18937997	2	2			Group 1100	chr6	23444781	2	2
Group 780	chr4	18991720	2	2			Group 1106	chr6	23502782	2	2
Group 781	chr4	19048891	2	2			Group 1111	chr6	23512490	2	2
Group 782	chr4	19203502	2	2			Group 1116	chr6	23564648	2	2
Group 785	chr4	20915744	2	2			Group 1118	chr6	23767724	2	2
Group 789	chr4	20943216	2	2			Group 1122	chr6	23799876	2	2
Group 790	chr4	20959167	2	2			Group 1123	chr6	23804385	2	2
Group 793	chr4	21037266	2	2			Group 1124	chr6	23805190	2	2
Group 794	chr4	21051077	2	2			Group 1125	chr6	23870243	2	2
Group 796	chr4	21057580	2	2			Group 1127	chr6	23871276	2	2
Group 797	chr4	21063355	2	2			Group 1129	chr6	24118993	2	2
Group 800	chr4	21116948	2	2			Group 1131	chr6	24127802	2	2
Group 801	chr4	21117449	2	2			Group 1132	chr6	24164558	2	2
Group 802	chr4	21135200	2	2			Group 1138	chr6	24572265	2	2
Group 803	chr4	21143640	2	2			Group 1143	chr6	24593519	2	2
Group 804	chr4	21149197	2	2			Group 1144	chr6	24594990	2	2
Group 821	chr4	21420540	2	2			Group 1145	chr6	24597388	2	2
Group 825	chr4	21532103	2	2			Group 1149	chr6	24663354	2	2
Group 827	chr4	21641030	2	2			Group 1150	chr6	24675536	2	2
Group 828	chr4	21645821	2	2			Group 1153	chr6	24731207	2	2
Group 829	chr4	21704034	2	2			Group 1156	chr6	24748649	2	2
Group 834	chr4	21755178	2	2			Group 1159	chr6	24814448	2	2
Group 835	chr4	21774816	2	2			Group 1163	chr6	25007504	2	2
Group 837	chr4	21889815	2	2			Group 1168	chr6	25042238	2	2
Group 846	chr4	22020804	2	2			Group 1172	chr6	25056269	2	2
Group 847	chr4	22033329	2	2			Group 1174	chr6	25067758	2	2
Group 848	chr4	22056481	2	2			Group 1175	chr6	25068351	2	2
Group 851	chr4	22334319	2	2			Group 1179	chr6	25238865	2	2
Group 852	chr4	22387833	2	2			Group 1182	chr6	25241510	2	2
Group 854	chr4	22550661	2	2			Group 1186	chr6	25250089	2	2
Group 856	chr4	22572833	2	2			Group 1187	chr6	25253540	2	2
Group 858	chr4	22585473	2	2			Group 1189	chr6	25484346	2	2
Group 859	chr4	22611412	2	2			Group 1190	chr6	25548387	2	2
Group 861	chr4	22729156	2	2			Group 1196	chr6	25555855	2	2
Group 864	chr4	22841510	2	2			Group 1197	chr6	25556990	2	2
Group 865	chr4	22858684	2	2			Group 1200	chr6	25565650	2	2
Group 867	chr4	22942778	2	2			Group 1201	chr6	25566398	2	2
Group 868	chr4	23005131	2	2			Group 1205	chr6	25595202	2	2
Group 869	chr4	23006104	2	2			Group 1206	chr6	25635271	2	2
Group 881	chr4	23049449	2	2			Group 1212	chr6	25730364	2	2
Group 882	chr4	23061438	2	2			Group 1214	chr6	25780810	2	2
Group 886	chr4	23312000	2	2			Group 1229	chr6	27327083	2	2
Group 893	chr4	23900681	2	2			Group 1232	chr6	27330220	2	2
Group 894	chr4	23907589	2	2			Group 1237	chr6	27460678	2	2
Group 895	chr4	23922241	2	2			Group 1241	chr6	27470091	2	2
Group 896	chr4	24057437	2	2			Group 1242	chr6	27470456	2	2
Group 899	chr4	24366436	2	2			Group 1243	chr6	27471316	2	2
Group 900	chr4	24369033	2	2			Group 1245	chr6	27474049	2	2
Group 901	chr4	24409984	2	2			Group 1248	chr6	27588238	2	2
Group 903	chr4	24488369	2	2			Group 1249	chr6	27606958	2	2
Group 907	chr4	24526000	2	2			Group 1256	chr6	27631208	2	2
Group 909	chr4	24535331	2	2			Group 1259	chr6	27684386	2	2
Group 910	chr4	24549718	2	2			Group 1268	chr6	28179643	2	2
Group 912	chr4	24694031	2	2			Group 1270	chr6	28183384	2	2
Group 915	chr4	24830613	2	2			Group 1272	chr6	28186876	2	2
Group 925	chr4	24975889	2	2			Group 1278	chr6	28202149	2	2
Group 927	chr4	25008124	2	2			Group 1280	chr6	28346805	2	2
Group 928	chr4	25012681	2	2			Group 1282	chr6	28378460	2	2
Group 935	chr4	25053549	2	2			Group 1283	chr6	28390520	2	2
Group 936	chr4	25072200	2	2			Group 1286	chr6	28448609	2	2
Group 937	chr4	25082685	2	2			Group 1288	chr6	28646731	2	2
Group 940	chr4	25152204	2	2			Group 1291	chr6	28907343	2	2
Group 941	chr4	25165309	2	2			Group 1292	chr6	28907790	2	2
Group 942	chr4	25246991	2	2			Group 1300	chr6	28915826	2	2
Group 943	chr4	25267407	2	2			Group 1301	chr6	28916415	2	2
Group 944	chr4	25289919	2	2			Group 1307	chr6	28986191	2	2
Group 945	chr4	25361928	2	2			Group 1309	chr6	29001456	2	2
Group 946	chr4	25553800	2	2			Group 1312	chr6	29005256	2	2
Group 947	chr4	25652122	2	2			Group 1313	chr6	29013622	2	2
Group 948	chr4	25770122	2	2			Group 1315	chr6	29019684	2	2
Group 950	chr4	25839182	2	2			Group 1321	chr6	29140603	2	2
Group 953	chr4	26033573	2	2			Group 1325	chr6	29148886	2	2
Group 957	chr4	26045301	2	2			Group 1326	chr6	29151152	2	2
Group 959	chr4	26096008	2	2			Group 1327	chr6	29153759	2	2
Group 963	chr4	26113753	2	2			Group 1332	chr6	29180858	2	2
Group 964	chr4	26149923	2	2			Group 1333	chr6	29214199	2	2
Group 968	chr4	26308329	2	2			Group 1342	chr6	29304843	2	2
Group 969	chr4	26362660	2	2			Group 1343	chr6	29315216	2	2
Group 971	chr4	26414002	2	2			Group 1344	chr6	29485788	2	2
Group 974	chr4	26423174	2	2			Group 1345	chr6	29494460	2	2
Group 975	chr4	26427165	2	2			Group 1349	chr6	29513268	2	2
Group 978	chr4	26487384	2	2			Group 1355	chr6	29603880	2	2
Group 979	chr4	26493862	2	2			Group 1356	chr6	29783579	2	2
Group 981	chr4	26521252	2	2			Group 1357	chr6	29948976	2	2
Group 982	chr4	26541079	2	2			Group 1360	chr6	30032734	2	2
Group 983	chr4	26544429	2	2			Group 1369	chr6	30083735	2	2
Group 988	chr4	26634338	2	2			Group 1372	chr6	30089191	2	2
Group 990	chr4	26644629	2	2			Group 1374	chr6	30298429	2	2
Group 991	chr4	26657196	2	2			Group 1375	chr6	30318597	2	2
Group 992	chr4	26667140	2	2			Group 1376	chr6	30320267	2	2
Group 994	chr4	26727580	2	2			Group 1377	chr6	30321578	2	2
Group 995	chr4	26979444	2	2			Group 1378	chr6	30350848	2	2
Group 1001	chr4	27280836	2	2			Group 1383	chr6	30478138	2	2
Group 1002	chr4	27488150	2	2			Group 1384	chr6	30494062	2	2
Group 1003	chr4	27635699	2	2			Group 1385	chr6	30498620	2	2
Group 1004	chr4	27782698	2	2			Group 1387	chr6	30658094	2	2
Group 1006	chr4	28021789	2	2			Group 1392	chr6	30964713	2	2
Group 1008	chr4	28024557	2	2			Group 1398	chr6	31123585	2	2
Group 1009	chr4	28034010	2	2			Group 1400	chr6	31296895	2	2
Group 1010	chr4	28085463	2	2			Group 1403	chr6	31303443	2	2
Group 1011	chr4	28091499	2	2			Group 1409	chr6	31472455	2	2
Group 1012	chr4	28127554	2	2			Group 1413	chr6	31478332	2	2
Group 1013	chr4	28137144	2	2			Group 1414	chr6	31478912	2	2
Group 1015	chr4	28173634	2	2			Group 1415	chr6	31489261	2	2
Group 1016	chr4	28251075	2	2			Group 1421	chr6	31501307	2	2
Group 1018	chr4	28396697	2	2			Group 1425	chr6	31511728	2	2
Group 1021	chr4	28537697	2	2			Group 1427	chr6	31515367	2	2
Group 1022	chr4	28567001	2	2			Group 1429	chr6	31661644	2	2
Group 1023	chr4	28610700	2	2			Group 1433	chr6	31680576	2	2
Group 1024	chr4	28622331	2	2			Group 1434	chr6	31686760	2	2
Group 1026	chr4	28675778	2	2			Group 1438	chr6	31707381	2	2
Group 1027	chr4	28809620	2	2			Group 1440	chr6	31708828	2	2
Group 1028	chr4	28867198	2	2			Group 1441	chr6	31730470	2	2
Group 1030	chr4	28946679	2	2			Group 1447	chr6	31736203	2	2
Group 1033	chr4	29270423	2	2			Group 1448	chr6	31738821	2	2
Group 1035	chr4	29526558	2	2			Group 1450	chr6	31779076	2	2
Group 1036	chr4	29589647	2	2			Group 1464	chr6	31870935	2	2
Group 1039	chr4	29832686	2	2			Group 1465	chr6	31875340	2	2
Group 1041	chr4	29897442	2	2			Group 1469	chr6	32059540	2	2
Group 1043	chr4	30059966	2	2			Group 1475	chr6	32381735	2	2
Group 1046	chr4	30291998	2	2			Group 1478	chr6	32397530	2	2
Group 1047	chr4	30295891	2	2			Group 1479	chr6	32417950	2	2
Group 1054	chr4	30367593	2	2			Group 1483	chr6	32569137	2	2
Group 1059	chr4	30410139	2	2			Group 1487	chr6	32584205	2	2
Group 1060	chr4	30410613	2	2			Group 1488	chr6	32601109	2	2
Group 1061	chr4	30411595	2	2			Group 1490	chr6	32707970	2	2
Group 1064	chr4	30421646	2	2			Group 1492	chr6	32711312	2	2
Group 1065	chr4	30423865	2	2			Group 1493	chr6	32725831	2	2
Group 1067	chr4	30444104	2	2			Group 1499	chr6	32798180	2	2
Group 1074	chr4	30501017	2	2			Group 1511	chr6	32885250	2	2
Group 1076	chr4	30519977	2	2			Group 1515	chr6	33001565	2	2
Group 1077	chr4	30527499	2	2			Group 1516	chr6	33008093	2	2
Group 1078	chr4	30528313	2	2			Group 1517	chr6	33014637	2	2
Group 1079	chr4	30532566	2	2			Group 1525	chr6	33110491	2	2
Group 1080	chr4	30565096	2	2			Group 1527	chr6	33367334	2	2
Group 1081	chr4	30594736	2	2			Group 1528	chr6	33503138	2	2
Group 1082	chr4	30757017	2	2			Group 1531	chr6	33509149	2	2
Group 1086	chr4	30775022	2	2			Group 1532	chr6	33514011	2	2
Group 1087	chr4	30784174	2	2			Group 1533	chr6	33518173	2	2
Group 1089	chr4	30800983	2	2			Group 1541	chr6	33765351	2	2
Group 1090	chr4	30828966	2	2			Group 1542	chr6	33809453	2	2
Group 1093	chr4	30907986	2	2			Group 1547	chr6	33906037	2	2
Group 1095	chr4	30946852	2	2			Group 1550	chr6	33961608	2	2
Group 1099	chr4	31102386	2	2			Group 1553	chr6	34290705	2	2
Group 1100	chr4	31102978	2	2			Group 1554	chr6	34291217	2	2
Group 1101	chr4	31110139	2	2			Group 1558	chr6	34302908	2	2
Group 1103	chr4	31218295	2	2			Group 1566	chr6	34328973	2	2
Group 1112	chr4	31574537	2	2			Group 1571	chr6	34390655	2	2
Group 1120	chr4	31789070	2	2			Group 1573	chr6	34749699	2	2
Group 1121	chr4	31798495	2	2			Group 1576	chr6	35259444	2	2
Group 1124	chr4	31813477	2	2			Group 1581	chr6	35367113	2	2
Group 1132	chr4	32046426	2	2			Group 1583	chr6	35377074	2	2
Group 1133	chr4	32049997	2	2			Group 1584	chr6	35377872	2	2
Group 1134	chr4	32060137	2	2			Group 1585	chr6	35379244	2	2
Group 1139	chr4	32147211	2	2			Group 1587	chr6	35381098	2	2
Group 1140	chr4	32147634	2	2			Group 1589	chr6	36109243	2	2
Group 1141	chr4	32149366	2	2			Group 1590	chr6	36157119	2	2
Group 1143	chr4	32159214	2	2			Group 1594	chr6	36339086	2	2
Group 1144	chr4	32223650	2	2			Group 1599	chr6	36811194	2	2
Group 1145	chr4	32250204	2	2			Group 1607	chr6	37326964	2	2
Group 1147	chr4	32294826	2	2			Group 1608	chr6	37332342	2	2
Group 1149	chr4	32335047	2	2			Group 1609	chr6	37374333	2	2
Group 1151	chr4	32371830	2	2			Group 1623	chr2	142281	2	2
Group 1152	chr4	32385012	2	2			Group 1628	chr2	931187	2	2
Group 1153	chr4	32402891	2	2			Group 1629	chr2	942685	2	2
Group 1154	chr4	32408798	2	2			Group 1631	chr2	1007858	2	2
Group 1157	chr4	32483919	2	2			Group 1632	chr2	1044730	2	2
Group 1161	chr4	32527667	2	2			Group 1633	chr2	1046702	2	2
Group 1163	chr4	32749346	2	2			Group 1635	chr2	1337001	2	2
Group 1164	chr4	32759071	2	2			Group 1636	chr2	1364902	2	2
Group 1165	chr4	32819040	2	2			Group 1637	chr2	1371803	2	2
Group 1167	chr4	32839524	2	2			Group 1641	chr2	1376713	2	2
Group 1169	chr4	32877368	2	2			Group 1644	chr2	1728848	2	2
Group 1170	chr4	32958014	2	2			Group 1645	chr2	1730196	2	2
Group 1171	chr4	32987049	2	2			Group 1646	chr2	1733784	2	2
Group 1177	chr4	33093213	2	2			Group 1647	chr2	1734519	2	2
Group 1180	chr4	33221492	2	2			Group 1648	chr2	1789740	2	2
Group 1181	chr4	33230095	2	2			Group 1649	chr2	1855415	2	2
Group 1184	chr4	33261167	2	2			Group 1651	chr2	1859290	2	2
Group 1185	chr4	33280879	2	2			Group 1652	chr2	1862970	2	2
Group 1186	chr4	33303247	2	2			Group 1655	chr2	1865097	2	2
Group 1189	chr4	33376685	2	2			Group 1657	chr2	1865816	2	2
Group 1191	chr4	33443405	2	2			Group 1658	chr2	1866874	2	2
Group 1192	chr4	33472413	2	2			Group 1665	chr2	1969308	2	2
Group 1193	chr4	33527451	2	2			Group 1669	chr2	1982073	2	2
Group 1194	chr4	33544814	2	2			Group 1673	chr2	2235413	2	2
Group 1196	chr4	33660653	2	2			Group 1674	chr2	2241939	2	2
Group 1197	chr4	33706752	2	2			Group 1677	chr2	2263130	2	2
Group 1198	chr4	33746569	2	2			Group 1679	chr2	3131752	2	2
Group 1200	chr4	33781627	2	2			Group 1680	chr2	3138656	2	2
Group 1201	chr4	33787577	2	2			Group 1682	chr2	3139858	2	2
Group 1205	chr4	33852896	2	2			Group 1686	chr2	3146711	2	2
Group 1208	chr4	33912394	2	2			Group 1687	chr2	3147427	2	2
Group 1212	chr4	34099856	2	2			Group 1688	chr2	3147675	2	2
Group 1213	chr4	34117490	2	2			Group 1690	chr2	3156668	2	2
Group 1214	chr4	34167759	2	2			Group 1691	chr2	3369428	2	2
Group 1215	chr4	34195545	2	2			Group 1696	chr2	3866041	2	2
Group 1216	chr4	34198463	2	2			Group 1698	chr2	3925005	2	2
Group 1218	chr4	34296048	2	2			Group 1705	chr2	4269409	2	2
Group 1220	chr4	34315588	2	2			Group 1708	chr2	4273169	2	2
Group 1221	chr4	34368767	2	2			Group 1712	chr2	4278517	2	2
Group 1228	chr4	34374824	2	2			Group 1714	chr2	4407767	2	2
Group 1229	chr4	34375618	2	2			Group 1718	chr2	4471911	2	2
Group 1230	chr4	34402347	2	2			Group 1719	chr2	4472998	2	2
Group 1231	chr4	34408579	2	2			Group 1720	chr2	4474269	2	2
Group 1233	chr4	34447381	2	2			Group 1722	chr2	4475669	2	2
Group 1234	chr4	34553344	2	2			Group 1723	chr2	4476229	2	2
Group 1236	chr4	34685386	2	2			Group 1728	chr2	4526760	2	2
Group 1237	chr4	34696008	2	2			Group 1729	chr2	4532649	2	2
Group 1240	chr4	34814566	2	2			Group 1731	chr2	4623775	2	2
Group 1241	chr4	34820084	2	2			Group 1736	chr2	4629065	2	2
Group 1242	chr4	34896311	2	2			Group 1737	chr2	4844873	2	2
Group 1243	chr4	34900823	2	2			Group 1738	chr2	4852350	2	2
Group 1245	chr4	34947244	2	2			Group 1745	chr2	5548863	2	2
Group 1251	chr4	35101918	2	2			Group 1746	chr2	5653582	2	2
Group 1253	chr4	35180671	2	2			Group 1748	chr2	5655770	2	2
Group 1258	chr4	35263994	2	2			Group 1750	chr2	6032481	2	2
Group 1260	chr4	35283872	2	2			Group 1755	chr2	6092808	2	2
Group 1262	chr4	35315640	2	2			Group 1764	chr2	6145910	2	2
Group 1267	chr4	35373446	2	2			Group 1765	chr2	6147123	2	2
Group 1268	chr4	35444470	2	2			Group 1767	chr2	6147934	2	2
Group 1272	chr4	35464735	2	2			Group 1771	chr2	6165252	2	2
Group 1277	chr4	35544666	2	2			Group 1777	chr2	6245462	2	2
Group 1279	chr4	35561484	2	2			Group 1778	chr2	6287659	2	2
Group 1287	chr4	35599365	2	2			Group 1780	chr2	6464408	2	2
Group 1288	chr4	35683375	2	2			Group 1783	chr2	6486896	2	2
Group 1293	chr4	35740369	2	2			Group 1784	chr2	6488202	2	2
Group 1297	chr4	35751659	2	2			Group 1786	chr2	6500823	2	2
Group 1299	chr4	35789603	2	2			Group 1790	chr2	6560953	2	2
Group 1301	chr4	35868269	2	2			Group 1792	chr2	6636491	2	2
Group 1303	chr4	35880055	2	2			Group 1794	chr2	6710911	2	2
Group 1305	chr4	35892220	2	2			Group 1796	chr2	6755307	2	2
Group 1307	chr4	35909663	2	2			Group 1798	chr2	6762234	2	2
Group 1309	chr4	35956316	2	2			Group 1799	chr2	6768192	2	2
Group 1310	chr4	35980497	2	2			Group 1803	chr2	7085260	2	2
Group 1311	chr4	36048045	2	2			Group 1804	chr2	7545393	2	2
Group 1312	chr4	36089968	2	2			Group 1818	chr2	8000326	2	2
Group 1320	chr4	36168046	2	2			Group 1819	chr2	8003307	2	2
Group 1321	chr4	36184737	2	2			Group 1822	chr2	8035864	2	2
Group 1324	chr4	36248735	2	2			Group 1824	chr2	8377166	2	2
Group 1330	chr4	36278001	2	2			Group 1826	chr2	8382912	2	2
Group 1333	chr4	36399395	2	2			Group 1827	chr2	8469786	2	2
Group 1334	chr4	36400988	2	2			Group 1828	chr2	8550528	2	2
Group 1335	chr4	36496690	2	2			Group 1829	chr2	8560994	2	2
Group 1342	chr4	36743085	2	2			Group 1830	chr2	8567146	2	2
Group 1343	chr4	36804718	2	2			Group 1834	chr2	8593449	2	2
Group 1344	chr4	36872553	2	2			Group 1837	chr2	8612966	2	2
Group 1346	chr4	36990418	2	2			Group 1840	chr2	8624721	2	2
Group 1347	chr4	37002321	2	2			Group 1842	chr2	8625768	2	2
Group 1350	chr4	37068952	2	2			Group 1853	chr2	9094930	2	2
Group 1351	chr4	37121539	2	2			Group 1854	chr2	9129536	2	2
Group 1357	chr4	37286040	2	2			Group 1855	chr2	9142788	2	2
Group 1358	chr4	37344656	2	2			Group 1856	chr2	9177869	2	2
Group 1359	chr4	37352991	2	2			Group 1859	chr2	9422868	2	2
Group 1362	chr4	37469831	2	2			Group 1862	chr2	9521837	2	2
Group 1363	chr4	37488136	2	2			Group 1863	chr2	9522962	2	2
Group 1365	chr4	37561512	2	2			Group 1866	chr2	9750546	2	2
Group 1367	chr4	37706172	2	2			Group 1869	chr2	9811143	2	2
Group 1368	chr4	37792403	2	2			Group 1870	chr2	9818017	2	2
Group 1369	chr4	37849090	2	2			Group 1872	chr2	9826140	2	2
Group 1370	chr4	37852527	2	2			Group 1873	chr2	9835163	2	2
Group 1372	chr4	37915403	2	2			Group 1874	chr2	9836716	2	2
Group 1373	chr4	37928496	2	2			Group 1885	chr2	10315762	2	2
Group 1374	chr4	37942893	2	2			Group 1898	chr2	10330959	2	2
Group 1375	chr4	38089671	2	2			Group 1899	chr2	10374326	2	2
Group 1376	chr4	38123060	2	2			Group 1907	chr2	11344498	2	2
Group 1378	chr4	38206009	2	2			Group 1908	chr2	11345934	2	2
Group 1379	chr4	38281732	2	2			Group 1919	chr2	11371673	2	2
Group 1380	chr4	38283803	2	2			Group 1922	chr2	11712383	2	2
Group 1381	chr4	38361978	2	2			Group 1923	chr2	11715601	2	2
Group 1386	chr4	38474868	2	2			Group 1925	chr2	12490940	2	2
Group 1389	chr4	38711987	2	2			Group 1927	chr2	12771407	2	2
Group 1391	chr4	38898418	2	2			Group 1928	chr2	12772190	2	2
Group 1393	chr4	38969633	2	2			Group 1932	chr2	12892606	2	2
Group 1399	chr4	39035826	2	2			Group 1936	chr2	12968902	2	2
Group 1401	chr4	39141275	2	2			Group 1939	chr2	12990995	2	2
Group 1402	chr4	39153655	2	2			Group 1943	chr2	13272621	2	2
Group 1403	chr4	39199313	2	2			Group 1944	chr2	13275493	2	2
Group 1404	chr4	39279684	2	2			Group 1947	chr2	13316122	2	2
Group 1405	chr4	39286308	2	2			Group 1948	chr2	13329890	2	2
Group 1409	chr4	39312027	2	2			Group 1951	chr2	13365661	2	2
Group 1414	chr4	39477767	2	2			Group 1952	chr2	13388019	2	2
Group 1416	chr4	39530050	2	2			Group 1954	chr2	13416919	2	2
Group 1418	chr4	39605796	2	2			Group 1955	chr2	13442247	2	2
Group 1419	chr4	39710491	2	2			Group 1956	chr2	13479647	2	2
Group 1427	chr4	39840640	2	2			Group 1959	chr2	13802840	2	2
Group 1429	chr4	39960699	2	2			Group 1960	chr2	13805366	2	2
Group 1431	chr4	40070971	2	2			Group 1961	chr2	13844235	2	2
Group 1433	chr4	40086762	2	2			Group 1962	chr2	13878586	2	2
Group 1437	chr4	40197040	2	2			Group 1963	chr2	13901581	2	2
Group 1440	chr4	40239513	2	2			Group 1964	chr2	13904848	2	2
Group 1441	chr4	40286319	2	2			Group 1970	chr2	13988455	2	2
Group 1446	chr4	40396040	2	2			Group 1983	chr2	14138955	2	2
Group 1447	chr4	40422637	2	2			Group 1991	chr2	14212584	2	2
Group 1448	chr4	40633205	2	2			Group 1994	chr2	14238956	2	2
Group 1451	chr4	40653033	2	2			Group 1995	chr2	14240369	2	2
Group 1452	chr4	40653913	2	2			Group 1997	chr2	14244344	2	2
Group 1457	chr4	40686083	2	2			Group 2002	chr2	14301564	2	2
Group 1466	chr4	40844187	2	2			Group 2003	chr2	14302369	2	2
Group 1471	chr4	40876559	2	2			Group 2005	chr2	14453253	2	2
Group 1478	chr4	40964638	2	2			Group 2007	chr2	14526766	2	2
Group 1481	chr4	41014946	2	2			Group 2009	chr2	14533687	2	2
Group 1482	chr4	41025486	2	2			Group 2019	chr2	14600631	2	2
Group 1483	chr4	41026166	2	2			Group 2023	chr2	14606335	2	2
Group 1484	chr4	41032638	2	2			Group 2028	chr2	14646164	2	2
Group 1485	chr4	41114907	2	2			Group 2029	chr2	14656083	2	2
Group 1488	chr4	41171374	2	2			Group 2032	chr2	14920298	2	2
Group 1493	chr4	41298908	2	2			Group 2033	chr2	14924571	2	2
Group 1495	chr4	41309041	2	2			Group 2035	chr2	14948890	2	2
Group 1496	chr4	41331311	2	2			Group 2039	chr2	15231226	2	2
Group 1498	chr4	41361089	2	2			Group 2046	chr2	15492667	2	2
Group 1500	chr4	41415132	2	2			Group 2048	chr2	15551445	2	2
Group 1506	chr4	41490023	2	2			Group 2049	chr2	15560821	2	2
Group 1508	chr4	41710793	2	2			Group 2056	chr2	15831308	2	2
Group 1509	chr4	41714719	2	2			Group 2059	chr2	15836082	2	2
Group 1513	chr4	41929478	2	2			Group 2060	chr2	15838606	2	2
Group 1515	chr4	41972168	2	2			Group 2062	chr2	15870311	2	2
Group 1516	chr4	42086105	2	2			Group 2065	chr2	15875321	2	2
Group 1517	chr4	42135578	2	2			Group 2066	chr2	15877996	2	2
Group 1518	chr4	42244666	2	2			Group 2071	chr2	15991471	2	2
Group 1520	chr4	42338353	2	2			Group 2075	chr2	16007435	2	2
Group 1521	chr4	42365379	2	2			Group 2083	chr2	16427625	2	2
Group 1522	chr4	42424572	2	2			Group 2085	chr2	16608332	2	2
Group 1523	chr4	42456722	2	2			Group 2087	chr2	16656029	2	2
Group 1524	chr4	42473011	2	2			Group 2092	chr2	16836070	2	2
Group 1525	chr4	42524096	2	2			Group 2096	chr2	16843123	2	2
Group 1526	chr4	42582893	2	2			Group 2109	chr2	17614168	2	2
Group 1527	chr4	42601514	2	2			Group 2112	chr2	17788134	2	2
Group 1528	chr4	42605287	2	2			Group 2114	chr2	17827721	2	2
Group 1529	chr4	42696892	2	2			Group 2115	chr2	17829090	2	2
Group 1530	chr4	42701396	2	2			Group 2116	chr2	17832213	2	2
Group 1531	chr4	42728815	2	2			Group 2117	chr2	17832823	2	2
Group 1532	chr4	42778768	2	2			Group 2120	chr2	17842981	2	2
Group 1533	chr4	42791624	2	2			Group 2121	chr2	17846082	2	2
Group 1535	chr4	42817766	2	2			Group 2123	chr2	18077023	2	2
Group 1536	chr4	42958965	2	2			Group 2124	chr2	18164046	2	2
Group 1537	chr4	42962927	2	2			Group 2125	chr2	18221097	2	2
Group 1538	chr4	42975192	2	2			Group 2132	chr2	18675470	2	2
Group 1539	chr4	43038760	2	2			Group 2134	chr2	18753769	2	2
Group 1540	chr4	43133575	2	2			Group 2135	chr2	18766871	2	2
Group 1542	chr4	43332972	2	2			Group 2136	chr2	19001645	2	2
Group 1543	chr4	43337845	2	2			Group 2139	chr2	19013066	2	2
Group 1544	chr4	43347403	2	2			Group 2143	chr2	19049004	2	2
Group 1545	chr4	43386939	2	2			Group 2144	chr2	19082110	2	2
Group 1546	chr4	43504810	2	2			Group 2146	chr2	19304434	2	2
Group 1550	chr4	43782883	2	2			Group 2148	chr2	19359820	2	2
Group 1551	chr4	43788365	2	2			Group 2149	chr2	19395838	2	2
Group 1554	chr4	43903713	2	2			Group 2150	chr2	19407419	2	2
Group 1556	chr4	44208627	2	2			Group 2151	chr2	19412975	2	2
Group 1557	chr4	44242269	2	2			Group 2153	chr2	19418661	2	2
Group 1558	chr4	44296310	2	2			Group 2154	chr2	19469043	2	2
Group 1559	chr4	44504373	2	2			Group 2155	chr2	19469301	2	2
Group 1560	chr4	44616874	2	2			Group 2156	chr2	19475823	2	2
Group 1563	chr4	44656167	2	2			Group 2157	chr2	19508862	2	2
Group 1565	chr4	44671833	2	2			Group 2158	chr2	19510015	2	2
Group 1571	chr4	44812479	2	2			Group 2159	chr2	19526503	2	2
Group 1573	chr4	44814540	2	2			Group 2160	chr2	19546135	2	2
Group 1574	chr4	44829722	2	2			Group 2161	chr2	19568235	2	2
Group 1575	chr4	44841364	2	2			Group 2167	chr2	19704623	2	2
Group 1576	chr4	44879609	2	2			Group 2169	chr2	19727927	2	2
Group 1577	chr4	44882174	2	2			Group 2176	chr2	19758900	2	2
Group 1579	chr4	44935443	2	2			Group 2178	chr2	19768453	2	2
Group 1580	chr4	45040538	2	2			Group 2180	chr2	19777611	2	2
Group 1582	chr4	45142188	2	2			Group 2188	chr2	20062286	2	2
Group 1583	chr4	45156376	2	2			Group 2191	chr2	20229672	2	2
Group 1585	chr4	45160202	2	2			Group 2192	chr2	20240102	2	2
Group 1589	chr4	45217124	2	2			Group 2194	chr2	20259893	2	2
Group 1591	chr4	45544309	2	2			Group 2197	chr2	20348736	2	2
Group 1595	chr4	45602944	2	2			Group 2200	chr2	20501597	2	2
Group 1596	chr4	45608537	2	2			Group 2201	chr2	20511230	2	2
Group 1598	chr4	45673386	2	2			Group 2203	chr2	20526254	2	2
Group 1600	chr4	45716676	2	2			Group 2204	chr2	20548059	2	2
Group 1602	chr4	45806750	2	2			Group 2205	chr2	20550624	2	2
Group 1603	chr4	45831488	2	2			Group 2208	chr2	20554321	2	2
Group 1604	chr4	45834356	2	2			Group 2209	chr2	20554914	2	2
Group 1608	chr4	45932766	2	2			Group 2225	chr2	20617671	2	2
Group 1610	chr4	45941697	2	2			Group 2227	chr2	20652662	2	2
Group 1613	chr4	46168553	2	2			Group 2234	chr2	20672635	2	2
Group 1617	chr4	46187436	2	2			Group 2240	chr2	20728691	2	2
Group 1623	chr4	46258778	2	2			Group 2243	chr2	20747226	2	2
Group 1628	chr4	46354230	2	2			Group 2247	chr2	20783016	2	2
Group 1629	chr4	46358995	2	2			Group 2249	chr2	20865459	2	2
Group 1638	chr4	46646028	2	2			Group 2255	chr2	20918918	2	2
Group 1641	chr4	46697341	2	2			Group 2258	chr2	20921528	2	2
Group 1644	chr4	46775098	2	2			Group 2263	chr2	20931900	2	2
Group 1645	chr4	46797119	2	2			Group 2264	chr2	20937027	2	2
Group 1646	chr4	46826585	2	2			Group 2265	chr2	20955250	2	2
Group 1647	chr4	46920329	2	2			Group 2267	chr2	21599288	2	2
Group 1649	chr4	47022053	2	2			Group 2268	chr2	21600355	2	2
Group 1650	chr4	47055077	2	2			Group 2271	chr2	21645408	2	2
Group 1660	chr4	47191019	2	2			Group 2273	chr2	21669755	2	2
Group 1662	chr4	47196004	2	2			Group 2278	chr2	21701400	2	2
Group 1663	chr4	47196583	2	2			Group 2279	chr2	21702903	2	2
Group 1665	chr4	47208338	2	2			Group 2284	chr2	21983663	2	2
Group 1667	chr4	47258836	2	2			Group 2285	chr2	22039400	2	2
Group 1669	chr4	47271815	2	2			Group 2286	chr2	22042963	2	2
Group 1671	chr4	47396997	2	2			Group 2287	chr2	22044643	2	2
Group 1674	chr4	47499524	2	2			Group 2288	chr2	22047484	2	2
Group 1675	chr4	47516681	2	2			Group 2292	chr2	22086953	2	2
Group 1676	chr4	47517928	2	2			Group 2293	chr2	22134705	2	2
Group 1687	chr4	47730746	2	2			Group 2295	chr2	22383322	2	2
Group 1692	chr4	47736736	2	2			Group 2301	chr2	22405362	2	2
Group 1695	chr4	47771693	2	2			Group 2302	chr2	22406106	2	2
Group 1696	chr4	47773773	2	2			Group 2303	chr2	22408220	2	2
Group 1697	chr4	47776814	2	2			Group 2304	chr2	22411187	2	2
Group 1702	chr4	47859245	2	2			Group 2307	chr2	22417637	2	2
Group 1711	chr4	47918170	2	2			Group 2312	chr2	22430547	2	2
Group 1712	chr4	47926102	2	2			Group 2317	chr2	22447686	2	2
Group 1721	chr4	47992462	2	2			Group 2319	chr2	22463135	2	2
Group 1723	chr4	48103936	2	2			Group 2323	chr2	22471159	2	2
Group 1725	chr4	48298132	2	2			Group 2325	chr2	22474420	2	2
Group 1728	chr4	48441896	2	2			Group 2326	chr2	22476115	2	2
Group 1735	chr4	48544120	2	2			Group 2327	chr2	22551592	2	2
Group 1736	chr4	48713341	2	2			Group 2329	chr2	22572922	2	2
Group 1737	chr4	48730483	2	2			Group 2330	chr2	22603027	2	2
Group 1740	chr4	48769121	2	2			Group 2333	chr2	22607644	2	2
Group 1741	chr4	48846737	2	2			Group 2334	chr2	22625290	2	2
Group 1742	chr4	48886728	2	2			Group 2341	chr2	22659768	2	2
Group 1747	chr4	49420524	2	2			Group 2342	chr2	22660707	2	2
Group 1748	chr4	49494112	2	2			Group 2343	chr2	22662775	2	2
Group 1750	chr4	49566584	2	2			Group 2344	chr2	22665209	2	2
Group 1751	chr4	49578646	2	2			Group 2347	chr2	22755982	2	2
Group 1752	chr4	49602939	2	2			Group 2348	chr2	22861958	2	2
Group 1754	chr4	49631033	2	2			Group 2349	chr2	22864802	2	2
Group 1755	chr4	49670896	2	2			Group 2356	chr2	23255194	2	2
Group 1757	chr4	49802578	2	2			Group 2359	chr2	23260044	2	2
Group 1758	chr4	49824182	2	2			Group 2360	chr2	23343355	2	2
Group 1759	chr4	49837049	2	2			Group 2363	chr2	23563991	2	2
Group 1760	chr4	49844701	2	2			Group 2368	chr2	23595592	2	2
Group 1762	chr4	49921349	2	2			Group 2369	chr2	23604850	2	2
Group 1766	chr4	50378644	2	2			Group 2373	chr2	23623030	2	2
Group 1767	chr4	50388928	2	2			Group 2374	chr2	23625551	2	2
Group 1768	chr4	50441569	2	2			Group 2376	chr2	23677727	2	2
Group 1778	chr4	50652751	2	2			Group 2380	chr2	23811089	2	2
Group 1779	chr4	50653905	2	2			Group 2390	chr2	23920221	2	2
Group 1783	chr4	50683306	2	2			Group 2391	chr2	24089489	2	2
Group 1784	chr4	50684071	2	2			Group 2396	chr2	24131794	2	2
Group 1785	chr4	50686077	2	2			Group 2401	chr2	24611599	2	2
Group 1790	chr4	50712181	2	2			Group 2414	chr2	24810647	2	2
Group 1796	chr4	50727623	2	2			Group 2418	chr2	24911030	2	2
Group 1802	chr4	50767024	2	2			Group 2419	chr2	24911914	2	2
Group 1808	chr4	50948088	2	2			Group 2422	chr2	24937069	2	2
Group 1810	chr4	50989150	2	2			Group 2423	chr2	24949343	2	2
Group 1817	chr4	51137087	2	2			Group 2424	chr2	24974063	2	2
Group 1818	chr4	51140333	2	2			Group 2425	chr2	24974899	2	2
Group 1823	chr4	51153049	2	2			Group 2427	chr2	25194656	2	2
Group 1825	chr4	51171957	2	2			Group 2431	chr2	26053553	2	2
Group 1830	chr4	51235622	2	2			Group 2432	chr2	26057302	2	2
Group 1831	chr4	51389266	2	2			Group 2434	chr2	26076955	2	2
Group 1833	chr4	51404085	2	2			Group 2438	chr2	26136621	2	2
Group 1838	chr4	51444220	2	2			Group 2439	chr2	26138356	2	2
Group 1843	chr4	51478551	2	2			Group 2441	chr2	26178842	2	2
Group 1844	chr4	51480454	2	2			Group 2442	chr2	26238838	2	2
Group 1845	chr4	51481563	2	2			Group 2443	chr2	26240767	2	2
Group 1846	chr4	51483313	2	2			Group 2449	chr2	26566426	2	2
Group 1847	chr4	51484302	2	2			Group 2450	chr2	26567362	2	2
Group 1848	chr4	51492310	2	2			Group 2454	chr2	26572974	2	2
Group 1855	chr4	51533580	2	2			Group 2460	chr2	26647559	2	2
Group 1856	chr4	51567357	2	2			Group 2466	chr2	27013857	2	2
Group 1858	chr4	51578977	2	2			Group 2468	chr2	27268017	2	2
Group 1861	chr4	51620007	2	2			Group 2469	chr2	27268656	2	2
Group 1862	chr4	51622504	2	2			Group 2475	chr2	27376166	2	2
Group 1863	chr4	51623410	2	2			Group 2479	chr2	27385009	2	2
Group 1864	chr4	51634885	2	2			Group 2481	chr2	27625676	2	2
Group 1867	chr4	51682314	2	2			Group 2482	chr2	27628753	2	2
Group 1868	chr4	51685235	2	2			Group 2483	chr2	27801930	2	2
Group 1873	chr4	51798291	2	2			Group 2484	chr2	27834082	2	2
Group 1874	chr4	51854337	2	2			Group 2487	chr2	27928582	2	2
Group 1878	chr4	51869555	2	2			Group 2488	chr2	28006492	2	2
Group 1886	chr4	51906067	2	2			Group 2495	chr2	28468420	2	2
Group 1891	chr4	51982854	2	2			Group 2496	chr2	28471292	2	2
Group 1892	chr4	51990387	2	2			Group 2501	chr2	28514242	2	2
Group 1895	chr4	52198144	2	2			Group 2520	chr2	28819755	2	2
Group 1898	chr4	52239381	2	2			Group 2529	chr2	29036660	2	2
Group 1900	chr4	52252764	2	2			Group 2533	chr2	29539121	2	2
Group 1902	chr4	52255598	2	2			Group 2534	chr2	29540486	2	2
Group 1905	chr4	52260135	2	2			Group 2535	chr2	29544573	2	2
Group 1906	chr4	52283155	2	2			Group 2539	chr2	30045647	2	2
Group 1921	chr4	52384291	2	2			Group 2548	chr2	30124920	2	2
Group 1927	chr4	52430904	2	2			Group 2551	chr2	30128912	2	2
Group 1928	chr4	52505746	2	2			Group 2552	chr2	30132452	2	2
Group 1929	chr4	52574964	2	2			Group 2553	chr2	30441818	2	2
Group 1930	chr4	52580382	2	2			Group 2558	chr2	30654303	2	2
Group 1931	chr4	52684266	2	2			Group 2567	chr2	30966315	2	2
Group 1934	chr4	52918194	2	2			Group 2568	chr2	30990583	2	2
Group 1935	chr4	52922149	2	2			Group 2569	chr2	30992519	2	2
Group 1936	chr4	52927730	2	2			Group 2570	chr2	30997819	2	2
Group 1937	chr4	53009134	2	2			Group 2573	chr2	31005379	2	2
Group 1938	chr4	53014134	2	2			Group 2574	chr2	31007984	2	2
Group 1940	chr4	53066181	2	2			Group 2576	chr2	31015557	2	2
Group 1941	chr4	53108329	2	2			Group 2578	chr2	31062434	2	2
Group 1943	chr4	53111703	2	2			Group 2585	chr2	31092742	2	2
Group 1944	chr4	53113465	2	2			Group 2588	chr2	31223995	2	2
Group 1947	chr4	53167720	2	2			Group 2591	chr2	31269911	2	2
Group 1951	chr4	53215704	2	2			Group 2593	chr2	31290369	2	2
Group 1956	chr4	53281998	2	2			Group 2594	chr2	31293680	2	2
Group 1959	chr4	53290871	2	2			Group 2595	chr2	31295647	2	2
Group 1960	chr4	53294835	2	2			Group 2597	chr2	31518292	2	2
Group 1963	chr4	53312765	2	2			Group 2598	chr2	31519629	2	2
Group 1969	chr4	53386707	2	2			Group 2605	chr2	31665597	2	2
Group 1970	chr4	53460029	2	2			Group 2611	chr2	32060183	2	2
Group 1971	chr4	53477492	2	2			Group 2614	chr2	32119074	2	2
Group 1972	chr4	53543503	2	2			Group 2616	chr2	32120167	2	2
Group 1974	chr4	53558163	2	2			Group 2619	chr2	32123530	2	2
Group 1975	chr4	53619744	2	2			Group 2625	chr2	32326513	2	2
Group 1976	chr4	53786631	2	2			Group 2626	chr2	32326998	2	2
Group 1978	chr4	53832761	2	2			Group 2627	chr2	32333914	2	2
Group 1980	chr4	53887767	2	2			Group 2630	chr2	32558042	2	2
Group 1981	chr4	53943879	2	2			Group 2631	chr2	32561770	2	2
Group 1982	chr4	54035355	2	2			Group 2632	chr2	32569398	2	2
Group 1984	chr4	54166664	2	2			Group 2655	chr2	32931877	2	2
Group 1986	chr4	54266786	2	2			Group 2659	chr2	33009919	2	2
Group 1987	chr4	54307497	2	2			Group 2660	chr2	33292150	2	2
Group 1988	chr4	54308631	2	2			Group 2661	chr2	33470096	2	2
Group 1989	chr4	54409444	2	2			Group 2665	chr2	33679663	2	2
Group 1995	chr4	54550645	2	2			Group 2668	chr2	33704946	2	2
Group 1997	chr4	54575677	2	2			Group 2670	chr2	33738558	2	2
Group 2000	chr4	54784566	2	2			Group 2672	chr2	33784262	2	2
Group 2001	chr4	54884313	2	2			Group 2675	chr2	33816236	2	2
Group 2002	chr4	54930065	2	2			Group 2676	chr2	33817959	2	2
Group 2005	chr4	54979785	2	2			Group 2689	chr2	33861784	2	2
Group 2006	chr4	54990455	2	2			Group 2694	chr2	33894474	2	2
Group 2007	chr4	55003306	2	2			Group 2698	chr2	33954661	2	2
Group 2009	chr4	55035013	2	2			Group 2699	chr2	33977865	2	2
Group 2010	chr4	55106054	2	2			Group 2700	chr2	33978170	2	2
Group 2012	chr4	55145631	2	2			Group 2701	chr2	33984998	2	2
Group 2019	chr4	55318771	2	2			Group 2712	chr2	34203442	2	2
Group 2021	chr4	55339115	2	2			Group 2714	chr2	34230469	2	2
Group 2023	chr4	55458236	2	2			Group 2715	chr2	34233375	2	2
Group 2024	chr4	55480411	2	2			Group 2721	chr2	34264494	2	2
Group 2025	chr4	55481672	2	2			Group 2730	chr2	34484931	2	2
Group 2026	chr4	55483131	2	2			Group 2734	chr2	34566669	2	2
Group 2027	chr4	55483670	2	2			Group 2737	chr2	34644873	2	2
Group 2038	chr4	55653781	2	2			Group 2738	chr2	34651585	2	2
Group 2039	chr4	55693848	2	2			Group 2739	chr2	34676363	2	2
Group 2042	chr4	55779629	2	2			Group 2743	chr2	35233389	2	2
Group 2043	chr4	55814276	2	2			Group 2746	chr2	35280338	2	2
Group 2044	chr4	55855459	2	2			Group 2748	chr2	35549444	2	2
Group 2045	chr4	55905814	2	2			Group 2749	chr2	35793547	2	2
Group 2046	chr4	55934888	2	2			Group 2753	chr2	35799443	2	2
Group 2047	chr4	55939925	2	2			Group 2755	chr2	35841939	2	2
Group 2048	chr4	55961208	2	2			Group 2760	chr2	35897327	2	2
Group 2056	chr4	56199532	2	2			Group 2761	chr2	36233925	2	2
Group 2058	chr4	56228507	2	2			Group 2767	chr2	36291381	2	2
Group 2059	chr4	56230796	2	2			Group 2770	chr2	37001465	2	2
Group 2060	chr4	56249501	2	2			Group 2772	chr2	37161424	2	2
Group 2064	chr4	56255623	2	2			Group 2773	chr2	37163391	2	2
Group 2069	chr4	56269609	2	2			Group 2777	chr2	37207111	2	2
Group 2071	chr4	56286826	2	2			Group 2779	chr2	37220239	2	2
Group 2074	chr4	56330423	2	2			Group 2781	chr2	37338784	2	2
Group 2083	chr4	56458346	2	2			Group 2784	chr2	37836622	2	2
Group 2086	chr4	56538171	2	2			Group 2785	chr2	37838933	2	2
Group 2087	chr4	56587263	2	2			Group 2793	chr2	37846815	2	2
Group 2088	chr4	56593264	2	2			Group 2802	chr2	37930760	2	2
Group 2089	chr4	56604550	2	2			Group 2804	chr2	38214884	2	2
Group 2090	chr4	56634363	2	2			Group 2808	chr2	38443047	2	2
Group 2093	chr4	56856774	2	2			Group 2832	chr2	40190100	2	2
Group 2094	chr4	56944469	2	2			Group 2833	chr2	40191323	2	2
Group 2095	chr4	57054689	2	2			Group 2839	chr2	40219799	2	2
Group 2096	chr4	57072249	2	2			Group 2841	chr2	40441426	2	2
Group 2099	chr4	57288894	2	2			Group 2845	chr2	40453124	2	2
Group 2100	chr4	57318588	2	2			Group 2850	chr2	40476085	2	2
Group 2101	chr4	57319120	2	2			Group 2852	chr2	40482097	2	2
Group 2104	chr4	57402115	2	2			Group 2861	chr2	40707306	2	2
Group 2105	chr4	57422858	2	2			Group 2865	chr2	40913903	2	2
Group 2107	chr4	57430710	2	2			Group 2869	chr2	41033187	2	2
Group 2108	chr4	57531281	2	2			Group 2871	chr2	41044703	2	2
Group 2111	chr4	57651338	2	2			Group 2872	chr2	41079952	2	2
Group 2112	chr4	57708762	2	2			Group 2873	chr2	41121849	2	2
Group 2113	chr4	57750664	2	2			Group 2877	chr2	41196383	2	2
Group 2114	chr4	57792087	2	2			Group 2880	chr2	41251071	2	2
Group 2115	chr4	57812062	2	2			Group 2888	chr2	41334883	2	2
Group 2117	chr4	57869203	2	2			Group 2889	chr2	41337001	2	2
Group 2118	chr4	57929617	2	2			Group 2890	chr2	41377857	2	2
Group 2121	chr4	58010473	2	2			Group 2894	chr2	41411617	2	2
Group 2122	chr4	58103652	2	2			Group 2897	chr2	41491324	2	2
Group 2123	chr4	58110903	2	2			Group 2899	chr2	41505284	2	2
Group 2125	chr4	58183360	2	2			Group 2901	chr2	41513992	2	2
Group 2126	chr4	58194971	2	2			Group 2902	chr2	41603575	2	2
Group 2129	chr4	58222244	2	2			Group 2905	chr2	41617710	2	2
Group 2130	chr4	58229120	2	2			Group 2906	chr2	41694255	2	2
Group 2131	chr4	58234367	2	2			Group 2910	chr2	41719333	2	2
Group 2133	chr4	58246823	2	2			Group 2915	chr2	41896492	2	2
Group 2135	chr4	58258011	2	2			Group 2917	chr2	41917261	2	2
Group 2137	chr4	58287935	2	2			Group 2920	chr2	42027996	2	2
Group 2140	chr4	58303543	2	2			Group 2921	chr2	42219495	2	2
Group 2143	chr4	58315823	2	2			Group 2923	chr2	42226018	2	2
Group 2148	chr4	58336912	2	2			Group 2926	chr2	42232420	2	2
Group 2150	chr4	58467049	2	2			Group 2930	chr2	42290709	2	2
Group 2152	chr4	58552408	2	2			Group 2931	chr2	42299625	2	2
Group 2153	chr4	58586126	2	2			Group 2932	chr2	42302374	2	2
Group 2167	chr4	59400613	2	2			Group 2939	chr2	42312995	2	2
Group 2169	chr4	59411798	2	2			Group 2941	chr2	42314192	2	2
Group 2176	chr4	59621515	2	2			Group 2943	chr2	42325914	2	2
Group 2177	chr4	59624600	2	2			Group 2945	chr2	42331300	2	2
Group 2178	chr4	59692518	2	2			Group 2947	chr2	42342709	2	2
Group 2180	chr4	59713698	2	2			Group 2949	chr2	42344790	2	2
Group 2181	chr4	59722224	2	2			Group 2951	chr2	42346768	2	2
Group 2182	chr4	59729061	2	2			Group 2956	chr2	42644795	2	2
Group 2185	chr4	59835822	2	2			Group 2957	chr2	42645761	2	2
Group 2189	chr4	59872079	2	2			Group 2958	chr2	42646105	2	2
Group 2190	chr4	59878031	2	2			Group 2962	chr2	42668037	2	2
Group 2191	chr4	59879222	2	2			Group 2963	chr2	42671546	2	2
Group 2192	chr4	59885640	2	2			Group 2964	chr2	42767984	2	2
Group 2194	chr4	59993800	2	2			Group 2967	chr2	42790042	2	2
Group 2195	chr4	60053147	2	2			Group 2968	chr2	42801049	2	2
Group 2196	chr4	60089007	2	2			Group 2972	chr2	42813126	2	2
Group 2198	chr4	60099804	2	2			Group 2977	chr2	42854233	2	2
Group 2199	chr4	60168788	2	2			Group 2985	chr2	43099001	2	2
Group 2202	chr4	60283351	2	2			Group 2986	chr2	43108413	2	2
Group 2204	chr4	60396647	2	2			Group 2989	chr2	43127185	2	2
Group 2205	chr4	60444043	2	2			Group 2990	chr2	43131962	2	2
Group 2207	chr4	60462925	2	2			Group 2991	chr2	43135188	2	2
Group 2212	chr4	60668204	2	2			Group 3001	chr2	43179552	2	2
Group 2213	chr4	60687811	2	2			Group 3002	chr2	43195315	2	2
Group 2214	chr4	60709758	2	2			Group 3003	chr2	43195932	2	2
Group 2216	chr4	60787212	2	2			Group 3004	chr2	43212320	2	2
Group 2217	chr4	60865866	2	2			Group 3008	chr2	43473037	2	2
Group 2218	chr4	60869454	2	2			Group 3015	chr2	43557932	2	2
Group 2219	chr4	60934046	2	2			Group 3016	chr2	43685611	2	2
Group 2220	chr4	60952327	2	2			Group 3017	chr2	43823178	2	2
Group 2222	chr4	61085499	2	2			Group 3026	chr2	43994263	2	2
Group 2224	chr4	61254305	2	2			Group 3031	chr2	43997746	2	2
Group 2225	chr4	61312155	2	2			Group 3032	chr2	44011499	2	2
Group 2226	chr4	61328614	2	2			Group 3034	chr2	44379204	2	2
Group 2235	chr4	61535898	2	2			Group 3041	chr2	44423142	2	2
Group 2254	chr4	61595153	2	2			Group 3042	chr2	44432159	2	2
Group 2267	chr4	61714445	2	2			Group 3044	chr2	44439408	2	2
Group 2268	chr4	61720221	2	2			Group 3049	chr2	44491395	2	2
Group 2269	chr4	61748658	2	2			Group 3058	chr2	44656815	2	2
Group 2270	chr4	61752805	2	2			Group 3062	chr2	44700918	2	2
Group 2274	chr4	61762652	2	2			Group 3070	chr2	44746283	2	2
Group 2278	chr4	61844376	2	2			Group 3071	chr2	44746723	2	2
Group 2279	chr4	61949849	2	2			Group 3072	chr2	44792356	2	2
Group 2283	chr4	62172893	2	2			Group 3073	chr2	44827321	2	2
Group 2284	chr4	62343329	2	2			Group 3081	chr2	44913851	2	2
Group 2285	chr4	62546579	2	2			Group 3082	chr2	45454835	2	2
Group 2286	chr4	62635214	2	2			Group 3087	chr2	45489453	2	2
Group 2287	chr4	62654071	2	2			Group 3090	chr2	45506438	2	2
Group 2288	chr4	62671859	2	2			Group 3092	chr2	45517401	2	2
Group 2289	chr4	62672585	2	2			Group 3094	chr2	45521573	2	2
Group 2291	chr4	62730932	2	2			Group 3095	chr2	45522906	2	2
Group 2297	chr4	62767014	2	2			Group 3099	chr2	45540671	2	2
Group 2299	chr4	62800506	2	2			Group 3101	chr2	45578256	2	2
Group 2300	chr4	62807013	2	2			Group 3102	chr2	45583206	2	2
Group 2302	chr4	62816788	2	2			Group 3106	chr2	45797399	2	2
Group 2304	chr4	62828093	2	2			Group 3107	chr2	45856232	2	2
Group 2309	chr4	62862983	2	2			Group 3109	chr2	45870093	2	2
Group 2310	chr4	62863882	2	2			Group 3111	chr2	45998559	2	2
Group 2311	chr4	62866927	2	2			Group 3113	chr2	46000999	2	2
Group 2312	chr4	62867635	2	2			Group 3115	chr2	46017217	2	2
Group 2313	chr4	62873321	2	2			Group 3116	chr2	46026726	2	2
Group 2322	chr4	62954165	2	2			Group 3119	chr2	46072485	2	2
Group 2328	chr4	62997563	2	2			Group 3120	chr2	46073658	2	2
Group 2329	chr4	62999054	2	2			Group 3121	chr2	46075409	2	2
Group 2331	chr4	63004370	2	2			Group 3124	chr2	46077597	2	2
Group 2332	chr4	63043160	2	2			Group 3125	chr2	46078233	2	2
Group 2335	chr4	63173545	2	2			Group 3134	chr2	46225575	2	2
Group 2336	chr4	63195386	2	2			Group 3136	chr2	46331302	2	2
Group 2338	chr4	63201481	2	2			Group 3137	chr2	46668493	2	2
Group 2344	chr4	63521635	2	2			Group 3138	chr2	46673868	2	2
Group 2345	chr4	63522691	2	2			Group 3139	chr2	46678069	2	2
Group 2346	chr4	63522930	2	2			Group 3140	chr2	46681442	2	2
Group 2348	chr4	63533628	2	2			Group 3145	chr2	46766116	2	2
Group 2352	chr4	63616356	2	2			Group 3147	chr2	46783702	2	2
Group 2356	chr4	64004139	2	2			Group 3149	chr2	46797171	2	2
Group 2357	chr4	64201513	2	2			Group 3153	chr2	46843543	2	2
Group 2358	chr4	64220729	2	2			Group 3154	chr2	46848755	2	2
Group 2361	chr4	64364288	2	2			Group 3155	chr2	46956498	2	2
Group 2362	chr4	64473095	2	2			Group 3165	chr2	46999871	2	2
Group 2363	chr4	64547106	2	2			Group 3166	chr2	47065221	2	2
Group 2367	chr4	64609793	2	2			Group 3168	chr2	47082628	2	2
Group 2368	chr4	64610707	2	2			Group 3170	chr2	47262492	2	2
Group 2369	chr4	64611509	2	2			Group 3171	chr2	47389580	2	2
Group 2371	chr4	64630716	2	2			Group 3172	chr2	47391095	2	2
Group 2374	chr4	64642517	2	2			Group 3175	chr2	47498379	2	2
Group 2382	chr4	64757158	2	2			Group 3176	chr2	47573057	2	2
Group 2386	chr4	64811937	2	2			Group 3178	chr2	47593851	2	2
Group 2387	chr4	64833122	2	2			Group 3180	chr2	47719831	2	2
Group 2389	chr4	64834452	2	2			Group 3196	chr2	48065844	2	2
Group 2390	chr4	64834961	2	2			Group 3197	chr2	48069149	2	2
Group 2393	chr4	64869102	2	2			Group 3202	chr2	48134567	2	2
Group 2394	chr4	64871367	2	2			Group 3206	chr2	48178384	2	2
Group 2397	chr4	64950797	2	2			Group 3208	chr2	48486678	2	2
Group 2398	chr4	64964710	2	2			Group 3210	chr2	48500332	2	2
Group 2399	chr4	64969128	2	2			Group 3214	chr2	48527696	2	2
Group 2400	chr4	64985087	2	2			Group 3221	chr2	48697009	2	2
Group 2401	chr4	64998991	2	2			Group 3230	chr2	49023691	2	2
Group 2403	chr4	65007221	2	2			Group 3236	chr2	49043194	2	2
Group 2404	chr4	65013407	2	2			Group 3238	chr2	49046233	2	2
Group 2406	chr4	65060307	2	2			Group 3239	chr2	49067538	2	2
Group 2407	chr4	65097579	2	2			Group 3241	chr2	49136016	2	2
Group 2408	chr4	65112963	2	2			Group 3244	chr2	49140243	2	2
Group 2409	chr4	65168260	2	2			Group 3250	chr2	49256198	2	2
Group 2410	chr4	65269336	2	2			Group 3251	chr2	49267308	2	2
Group 2411	chr4	65359689	2	2			Group 3252	chr2	49282282	2	2
Group 2414	chr4	65525509	2	2			Group 3261	chr2	49399009	2	2
Group 2415	chr4	65538240	2	2			Group 3262	chr2	49399985	2	2
Group 2418	chr4	65603502	2	2			Group 3265	chr2	49412548	2	2
Group 2419	chr4	65689688	2	2			Group 3267	chr2	49421237	2	2
Group 2420	chr4	65717600	2	2			Group 3268	chr2	49425519	2	2
Group 2424	chr4	66045926	2	2			Group 3270	chr2	49445926	2	2
Group 2425	chr4	66071940	2	2			Group 3271	chr2	49466109	2	2
Group 2428	chr4	66223153	2	2			Group 3276	chr2	49976100	2	2
Group 2431	chr4	66328651	2	2			Group 3278	chr2	49983195	2	2
Group 2432	chr4	66351712	2	2			Group 3281	chr2	50066255	2	2
Group 2434	chr4	66406000	2	2			Group 3282	chr2	50084670	2	2
Group 2435	chr4	66422897	2	2			Group 3283	chr2	50231082	2	2
Group 2437	chr4	66443826	2	2			Group 3284	chr2	50552211	2	2
Group 2440	chr4	66453012	2	2			Group 3287	chr2	51266742	2	2
Group 2442	chr4	66484161	2	2			Group 3290	chr2	51287880	2	2
Group 2443	chr4	66487014	2	2			Group 3296	chr2	51402892	2	2
Group 2444	chr4	66520875	2	2			Group 3301	chr2	51628612	2	2
Group 2448	chr4	66600968	2	2			Group 3302	chr2	51630289	2	2
Group 2450	chr4	66605473	2	2			Group 3304	chr2	51661117	2	2
Group 2451	chr4	66607517	2	2			Group 3312	chr2	51764276	2	2
Group 2453	chr4	66645781	2	2			Group 3315	chr2	51885762	2	2
Group 2455	chr4	66646753	2	2			Group 3318	chr2	51892697	2	2
Group 2456	chr4	66649687	2	2			Group 3324	chr2	51967464	2	2
Group 2457	chr4	66664576	2	2			Group 3326	chr2	51991375	2	2
Group 2460	chr4	66681848	2	2			Group 3333	chr2	54400740	2	2
Group 2463	chr4	66690034	2	2			Group 3334	chr2	54468793	2	2
Group 2464	chr4	66707816	2	2			Group 3337	chr2	54559935	2	2
Group 2465	chr4	66813231	2	2			Group 3339	chr2	55038510	2	2
Group 2468	chr4	66845778	2	2			Group 3340	chr2	55230135	2	2
Group 2474	chr4	66952389	2	2			Group 3342	chr2	55293217	2	2
Group 2478	chr4	67000691	2	2			Group 3344	chr2	55296288	2	2
Group 2480	chr4	67115552	2	2			Group 3346	chr2	55298427	2	2
Group 2482	chr4	67233772	2	2			Group 3355	chr2	55377974	2	2
Group 2484	chr4	67354711	2	2			Group 3358	chr2	55382290	2	2
Group 2485	chr4	67358873	2	2			Group 3359	chr2	55383803	2	2
Group 2487	chr4	67407597	2	2			Group 3363	chr2	55395514	2	2
Group 2491	chr4	67601238	2	2			Group 3365	chr2	55406867	2	2
Group 2493	chr4	67629886	2	2			Group 3367	chr2	55512418	2	2
Group 2494	chr4	67637734	2	2			Group 3375	chr2	55827367	2	2
Group 2495	chr4	67651221	2	2			Group 3376	chr2	55843125	2	2
Group 2497	chr4	67738491	2	2			Group 3382	chr2	56055355	2	2
Group 2498	chr4	67761984	2	2			Group 3384	chr2	56062663	2	2
Group 2501	chr4	67842450	2	2			Group 3390	chr2	56442584	2	2
Group 2502	chr4	67849540	2	2			Group 3397	chr2	56456835	2	2
Group 2503	chr4	67857558	2	2			Group 3400	chr2	56468265	2	2
Group 2504	chr4	67880066	2	2			Group 3405	chr2	56511546	2	2
Group 2505	chr4	67889117	2	2			Group 3411	chr2	56624671	2	2
Group 2509	chr4	67951626	2	2			Group 3412	chr2	56625537	2	2
Group 2511	chr4	68033400	2	2			Group 3413	chr2	56643951	2	2
Group 2515	chr4	68057077	2	2			Group 3417	chr2	56659336	2	2
Group 2516	chr4	68065337	2	2			Group 3420	chr2	56685855	2	2
Group 2520	chr4	68082925	2	2			Group 3421	chr2	56688505	2	2
Group 2522	chr4	68150461	2	2			Group 3424	chr2	56695980	2	2
Group 2526	chr4	68182563	2	2			Group 3425	chr2	56698279	2	2
Group 2528	chr4	68244697	2	2			Group 3427	chr2	56710479	2	2
Group 2529	chr4	68298722	2	2			Group 3428	chr2	56714056	2	2
Group 2530	chr4	68301483	2	2			Group 3430	chr2	56762545	2	2
Group 2531	chr4	68303891	2	2			Group 3431	chr2	56762870	2	2
Group 2532	chr4	68309964	2	2			Group 3433	chr2	56792088	2	2
Group 2533	chr4	68322114	2	2			Group 3435	chr2	56796736	2	2
Group 2535	chr4	68343056	2	2			Group 3440	chr2	56922755	2	2
Group 2537	chr4	68360429	2	2			Group 3441	chr2	57069249	2	2
Group 2538	chr4	68414177	2	2			Group 3445	chr2	57106183	2	2
Group 2539	chr4	68422189	2	2			Group 3447	chr2	57177246	2	2
Group 2546	chr4	68558252	2	2			Group 3448	chr2	57178338	2	2
Group 2547	chr4	68577693	2	2			Group 3449	chr2	57190861	2	2
Group 2548	chr4	68610937	2	2			Group 3453	chr2	57243652	2	2
Group 2551	chr4	68703063	2	2			Group 3455	chr2	57246033	2	2
Group 2554	chr4	68734738	2	2			Group 3456	chr2	57288584	2	2
Group 2555	chr4	68795200	2	2			Group 3457	chr2	57387740	2	2
Group 2557	chr4	68852473	2	2			Group 3459	chr2	57397994	2	2
Group 2559	chr4	68917005	2	2			Group 3463	chr2	57571316	2	2
Group 2560	chr4	68924482	2	2			Group 3464	chr2	57579265	2	2
Group 2561	chr4	68927470	2	2			Group 3471	chr2	57977444	2	2
Group 2562	chr4	68983683	2	2			Group 3472	chr2	58059832	2	2
Group 2563	chr4	69087046	2	2			Group 3474	chr2	58407669	2	2
Group 2565	chr4	69392694	2	2			Group 3475	chr2	58595684	2	2
Group 2568	chr4	69490434	2	2			Group 3480	chr2	58976147	2	2
Group 2570	chr4	69535650	2	2			Group 3481	chr2	58977488	2	2
Group 2571	chr4	69550850	2	2			Group 3486	chr2	58985916	2	2
Group 2572	chr4	69647050	2	2			Group 3487	chr2	58986431	2	2
Group 2575	chr4	69713457	2	2			Group 3493	chr2	59005292	2	2
Group 2576	chr4	69743344	2	2			Group 3495	chr2	59062048	2	2
Group 2577	chr4	69806380	2	2			Group 3496	chr2	59072465	2	2
Group 2578	chr4	69836161	2	2			Group 3497	chr2	59072822	2	2
Group 2579	chr4	69908181	2	2			Group 3501	chr2	59279300	2	2
Group 2580	chr4	69928734	2	2			Group 3502	chr2	59705550	2	2
Group 2584	chr4	70222438	2	2			Group 3503	chr2	59726280	2	2
Group 2585	chr4	70233574	2	2			Group 3504	chr2	59737778	2	2
Group 2586	chr4	70233901	2	2			Group 3510	chr2	60096495	2	2
Group 2587	chr4	70244071	2	2			Group 3512	chr2	60243866	2	2
Group 2588	chr4	70267672	2	2			Group 3513	chr2	60296176	2	2
Group 2590	chr4	70274858	2	2			Group 3514	chr2	60326276	2	2
Group 2591	chr4	70323910	2	2			Group 3515	chr2	60569756	2	2
Group 2592	chr4	70353908	2	2			Group 3516	chr2	60580972	2	2
Group 2595	chr4	70552167	2	2			Group 3519	chr2	60719001	2	2
Group 2597	chr4	70720217	2	2			Group 3520	chr2	60729633	2	2
Group 2598	chr4	70742972	2	2			Group 3525	chr2	61346701	2	2
Group 2601	chr4	70846634	2	2			Group 3528	chr2	61451996	2	2
Group 2606	chr4	70942073	2	2			Group 3533	chr2	61458098	2	2
Group 2607	chr4	70954472	2	2			Group 3534	chr2	61475878	2	2
Group 2609	chr4	71058603	2	2			Group 3536	chr2	61490666	2	2
Group 2610	chr4	71059113	2	2			Group 3537	chr2	61491667	2	2
Group 2617	chr4	71196712	2	2			Group 3538	chr2	61494262	2	2
Group 2624	chr4	71279750	2	2			Group 3539	chr2	61636847	2	2
Group 2630	chr4	71355427	2	2			Group 3544	chr2	61643017	2	2
Group 2631	chr4	71446246	2	2			Group 3552	chr2	62334963	2	2
Group 2634	chr4	71504417	2	2			Group 3553	chr2	62344008	2	2
Group 2635	chr4	71512554	2	2			Group 3558	chr2	62383962	2	2
Group 2637	chr4	71545973	2	2			Group 3560	chr2	62392803	2	2
Group 2640	chr4	71746226	2	2			Group 3574	chr2	62907028	2	2
Group 2641	chr4	71764713	2	2			Group 3575	chr2	63018712	2	2
Group 2645	chr4	71945643	2	2			Group 3577	chr2	63118412	2	2
Group 2647	chr4	72017337	2	2			Group 3578	chr2	63153345	2	2
Group 2649	chr4	72073086	2	2			Group 3579	chr2	63156292	2	2
Group 2650	chr4	72207157	2	2			Group 3594	chr2	63242931	2	2
Group 2651	chr4	72281068	2	2			Group 3595	chr2	63244041	2	2
Group 2654	chr4	72341947	2	2			Group 3601	chr2	63338997	2	2
Group 2655	chr4	72458442	2	2			Group 3609	chr2	63364829	2	2
Group 2657	chr4	72480725	2	2			Group 3610	chr2	63369588	2	2
Group 2659	chr4	72513312	2	2			Group 3614	chr2	63413821	2	2
Group 2660	chr4	72540079	2	2			Group 3615	chr2	63414383	2	2
Group 2662	chr4	72779828	2	2			Group 3616	chr2	63420708	2	2
Group 2663	chr4	72905839	2	2			Group 3620	chr2	63851894	2	2
Group 2664	chr4	73057272	2	2			Group 3626	chr2	63880649	2	2
Group 2665	chr4	73072728	2	2			Group 3627	chr2	63936805	2	2
Group 2667	chr4	73464845	2	2			Group 3628	chr2	64030622	2	2
Group 2668	chr4	73498680	2	2			Group 3639	chr2	64273373	2	2
Group 2669	chr4	73578880	2	2			Group 3640	chr2	64297587	2	2
Group 2670	chr4	73603088	2	2			Group 3653	chr2	64783300	2	2
Group 2671	chr4	73629052	2	2			Group 3655	chr2	64829133	2	2
Group 2672	chr4	73853537	2	2			Group 3656	chr2	64876650	2	2
Group 2673	chr4	73914306	2	2			Group 3657	chr2	65233838	2	2
Group 2674	chr4	73943119	2	2			Group 3658	chr2	65316543	2	2
Group 2675	chr4	73944994	2	2			Group 3676	chr2	65706987	2	2
Group 2676	chr4	73990965	2	2			Group 3677	chr2	65710328	2	2
Group 2677	chr4	74024354	2	2			Group 3680	chr2	65794107	2	2
Group 2678	chr4	74078225	2	2			Group 3687	chr2	66102134	2	2
Group 2679	chr4	74111615	2	2			Group 3689	chr2	66268558	2	2
Group 2681	chr4	74131848	2	2			Group 3692	chr2	66493702	2	2
Group 2682	chr4	74266268	2	2			Group 3697	chr2	66721467	2	2
Group 2683	chr4	74493369	2	2			Group 3701	chr2	66724000	2	2
Group 2684	chr4	74545526	2	2			Group 3703	chr2	66748467	2	2
Group 2685	chr4	74799815	2	2			Group 3704	chr2	66751817	2	2
Group 2686	chr4	75106812	2	2			Group 3707	chr2	67101701	2	2
Group 2687	chr4	75120149	2	2			Group 3709	chr2	67112880	2	2
Group 2689	chr4	75380666	2	2			Group 3711	chr2	67115855	2	2
Group 2692	chr4	75456551	2	2			Group 3716	chr2	67138230	2	2
Group 2695	chr4	75463958	2	2			Group 3717	chr2	67138890	2	2
Group 2696	chr4	75464765	2	2			Group 3718	chr2	67139841	2	2
Group 2697	chr4	75466871	2	2			Group 3722	chr2	67145856	2	2
Group 2699	chr4	75564562	2	2			Group 3724	chr2	67147964	2	2
Group 2710	chr4	75973945	2	2			Group 3726	chr2	67151608	2	2
Group 2711	chr4	75985815	2	2			Group 3727	chr2	67155361	2	2
Group 2713	chr4	75996195	2	2			Group 3735	chr2	67462699	2	2
Group 2714	chr4	76036053	2	2			Group 3739	chr2	67492490	2	2
Group 2715	chr4	76052386	2	2			Group 3741	chr2	67504428	2	2
Group 2716	chr4	76075893	2	2			Group 3743	chr2	67507154	2	2
Group 2718	chr4	76123883	2	2			Group 3746	chr2	67527561	2	2
Group 2719	chr4	76135437	2	2			Group 3749	chr2	67533566	2	2
Group 2725	chr4	76430323	2	2			Group 3751	chr2	67649322	2	2
Group 2726	chr4	76459245	2	2			Group 3755	chr2	67814648	2	2
Group 2727	chr4	76624335	2	2			Group 3757	chr2	67938847	2	2
Group 2728	chr4	76665636	2	2			Group 3759	chr2	68846349	2	2
Group 2730	chr4	76822334	2	2			Group 3770	chr2	68883726	2	2
Group 2731	chr4	76826259	2	2			Group 3772	chr2	68957380	2	2
Group 2733	chr4	76912886	2	2			Group 3773	chr2	68957901	2	2
Group 2734	chr4	76995655	2	2			Group 3775	chr2	68975340	2	2
Group 2735	chr4	77005877	2	2			Group 3782	chr2	69147541	2	2
Group 2738	chr4	77130462	2	2			Group 3783	chr2	69148289	2	2
Group 2740	chr4	77244384	2	2			Group 3784	chr2	69148612	2	2
Group 2741	chr4	77301258	2	2			Group 3788	chr2	69188968	2	2
Group 2742	chr4	77505122	2	2			Group 3789	chr2	69198438	2	2
Group 2743	chr4	77612811	2	2			Group 3791	chr2	69334728	2	2
Group 2746	chr4	77676230	2	2			Group 3798	chr2	69506246	2	2
Group 2748	chr4	77725675	2	2			Group 3800	chr2	69612294	2	2
Group 2751	chr4	77919798	2	2			Group 3801	chr2	69643839	2	2
Group 2752	chr4	77929965	2	2			Group 3802	chr2	69662650	2	2
Group 2753	chr4	78019004	2	2			Group 3812	chr2	70496699	2	2
Group 2754	chr4	78132272	2	2			Group 3813	chr2	70497246	2	2
Group 2755	chr4	78155038	2	2			Group 3815	chr2	70499341	2	2
Group 2756	chr4	78189218	2	2			Group 3816	chr2	70641827	2	2
Group 2758	chr4	78368342	2	2			Group 3817	chr2	71602356	2	2
Group 2759	chr4	78429013	2	2			Group 3818	chr2	71910158	2	2
Group 2760	chr4	78436257	2	2			Group 3819	chr2	71984300	2	2
Group 2761	chr4	78466133	2	2			Group 3820	chr2	72438793	2	2
Group 2762	chr4	78519705	2	2			Group 3821	chr2	72528450	2	2
Group 2763	chr4	78588919	2	2			Group 3822	chr2	72533623	2	2
Group 2764	chr4	78608869	2	2			Group 3826	chr2	73619598	2	2
Group 2765	chr4	78724769	2	2			Group 3828	chr2	74834352	2	2
Group 2768	chr4	78748801	2	2			Group 3829	chr2	74835543	2	2
Group 2771	chr4	78797946	2	2			Group 3833	chr2	76934959	2	2
Group 2774	chr4	79035842	2	2			Group 3835	chr2	77282305	2	2
Group 2775	chr4	79049124	2	2			Group 3836	chr2	77283987	2	2
Group 2779	chr4	79130648	2	2			Group 3838	chr2	77322444	2	2
Group 2780	chr4	79185193	2	2			Group 3855	chr2	78096893	2	2
Group 2784	chr4	79322030	2	2			Group 3862	chr2	78186182	2	2
Group 2787	chr4	79414050	2	2			Group 3866	chr2	78282357	2	2
Group 2789	chr4	79458693	2	2			Group 3869	chr2	79007142	2	2
Group 2790	chr4	79486584	2	2			Group 3870	chr2	79382952	2	2
Group 2797	chr4	79594071	2	2			Group 3871	chr2	79821811	2	2
Group 2798	chr4	79612169	2	2			Group 3875	chr2	80005269	2	2
Group 2800	chr4	79618753	2	2			Group 3877	chr2	80090189	2	2
Group 2804	chr4	79663233	2	2			Group 3879	chr2	80091581	2	2
Group 2805	chr4	79669276	2	2			Group 3881	chr2	80172648	2	2
Group 2807	chr4	79838402	2	2			Group 3891	chr2	80387339	2	2
Group 2808	chr4	79868555	2	2			Group 3910	chr2	80505579	2	2
Group 2809	chr4	79913201	2	2			Group 3911	chr2	80506723	2	2
Group 2812	chr4	80102617	2	2			Group 3915	chr2	80735619	2	2
Group 2813	chr4	80145232	2	2			Group 3916	chr2	81116620	2	2
Group 2815	chr4	80169375	2	2			Group 3925	chr2	81430419	2	2
Group 2820	chr4	80322561	2	2			Group 3927	chr2	81447284	2	2
Group 2828	chr4	80340626	2	2			Group 3936	chr2	82004045	2	2
Group 2830	chr4	80358432	2	2			Group 3938	chr2	82070923	2	2
Group 2831	chr4	80382636	2	2			Group 3941	chr2	82079256	2	2
Group 2832	chr4	80443094	2	2			Group 3947	chr2	82138719	2	2
Group 2836	chr4	80575706	2	2			Group 3953	chr2	82227740	2	2
Group 2837	chr4	80621842	2	2			Group 3956	chr2	82787457	2	2
Group 2838	chr4	80637787	2	2			Group 3958	chr2	83034463	2	2
Group 2840	chr4	80839401	2	2			Group 3959	chr2	83040345	2	2
Group 2842	chr4	80943557	2	2			Group 3962	chr2	83127350	2	2
Group 2843	chr4	81000619	2	2			Group 3964	chr2	83129919	2	2
Group 2844	chr4	81042048	2	2			Group 3965	chr2	83140019	2	2
Group 2846	chr4	81144041	2	2			Group 3966	chr2	83170532	2	2
Group 2847	chr4	81210269	2	2			Group 3967	chr2	83186325	2	2
Group 2851	chr4	81275977	2	2			Group 3968	chr2	83340720	2	2
Group 2852	chr4	81280625	2	2			Group 3972	chr2	84533838	2	2
Group 2856	chr4	81417799	2	2			Group 3973	chr2	84536456	2	2
Group 2858	chr4	81498895	2	2			Group 3976	chr2	84547587	2	2
Group 2866	chr4	81564904	2	2			Group 3977	chr2	84554590	2	2
Group 2868	chr4	81617082	2	2			Group 3978	chr2	84557668	2	2
Group 2869	chr4	81628276	2	2			Group 3987	chr2	84617863	2	2
Group 2870	chr4	81667143	2	2			Group 3988	chr2	85187783	2	2
Group 2873	chr4	81704797	2	2			Group 3990	chr2	85676751	2	2
Group 2874	chr4	81720667	2	2			Group 3991	chr2	85725778	2	2
Group 2875	chr4	81808015	2	2			Group 3993	chr2	85727822	2	2
Group 2876	chr4	81814259	2	2			Group 3994	chr2	85810000	2	2
Group 2877	chr4	81868798	2	2			Group 3996	chr2	85833093	2	2
Group 2878	chr4	82073416	2	2			Group 4001	chr2	85845491	2	2
Group 2879	chr4	82141156	2	2			Group 4003	chr2	86081625	2	2
Group 2880	chr4	82160930	2	2			Group 4007	chr2	86094971	2	2
Group 2883	chr4	82187445	2	2			Group 4018	chr2	86575500	2	2
Group 2884	chr4	82255159	2	2			Group 4020	chr2	86580009	2	2
Group 2885	chr4	82258571	2	2			Group 4021	chr2	86606869	2	2
Group 2886	chr4	82288816	2	2			Group 4022	chr2	86608334	2	2
Group 2887	chr4	82296586	2	2			Group 4025	chr2	86778662	2	2
Group 2888	chr4	82365346	2	2			Group 4026	chr2	86894552	2	2
Group 2891	chr4	82414010	2	2			Group 4031	chr2	86921248	2	2
Group 2893	chr4	82504251	2	2			Group 4032	chr2	86926351	2	2
Group 2899	chr4	82619927	2	2			Group 4033	chr2	86927901	2	2
Group 2901	chr4	82691903	2	2			Group 4034	chr2	86942288	2	2
Group 2902	chr4	82704774	2	2			Group 4036	chr2	87082659	2	2
Group 2904	chr4	82744146	2	2			Group 4039	chr2	87119195	2	2
Group 2906	chr4	82795635	2	2			Group 4040	chr2	87805506	2	2
Group 2909	chr4	82827129	2	2			Group 4041	chr2	87889769	2	2
Group 2912	chr4	82849039	2	2			Group 4042	chr2	87894096	2	2
Group 2914	chr4	82898944	2	2			Group 4046	chr2	87915686	2	2
Group 2915	chr4	82910296	2	2			Group 4047	chr2	87920398	2	2
Group 2924	chr4	83502279	2	2			Group 4048	chr2	87925011	2	2
Group 2927	chr4	83535153	2	2			Group 4049	chr2	87930562	2	2
Group 2928	chr4	83541420	2	2			Group 4072	chr2	87976670	2	2
Group 2931	chr4	83640398	2	2			Group 4075	chr2	87985072	2	2
Group 2932	chr4	83650714	2	2			Group 4089	chr2	88114490	2	2
Group 2933	chr4	83682387	2	2			Group 4093	chr2	88129298	2	2
Group 2934	chr4	83683148	2	2			Group 4095	chr2	88295243	2	2
Group 2935	chr4	83708741	2	2			Group 4097	chr2	88465553	2	2
Group 2939	chr4	83805777	2	2			Group 4101	chr2	90141513	2	2
Group 2940	chr4	83947218	2	2			Group 4102	chr2	90145830	2	2
Group 2941	chr4	83965260	2	2			Group 4103	chr2	90211621	2	2
Group 2942	chr4	84098957	2	2			Group 4105	chr2	90455358	2	2
Group 2943	chr4	84124709	2	2			Group 4107	chr2	90529092	2	2
Group 2944	chr4	84138129	2	2			Group 4108	chr2	90532658	2	2
Group 2945	chr4	84221313	2	2			Group 4110	chr2	90692027	2	2
Group 2946	chr4	84297184	2	2			Group 4111	chr2	90725495	2	2
Group 2947	chr4	84473794	2	2			Group 4113	chr2	90865613	2	2
Group 2950	chr4	84590320	2	2			Group 4122	chr2	90889800	2	2
Group 2956	chr4	84758965	2	2			Group 4123	chr2	90890275	2	2
Group 2957	chr4	84761367	2	2			Group 4124	chr2	90953277	2	2
Group 2960	chr4	84861387	2	2			Group 4125	chr2	91008727	2	2
Group 2963	chr4	84868655	2	2			Group 4126	chr2	91056644	2	2
Group 2965	chr4	84869968	2	2			Group 4130	chr2	91098015	2	2
Group 2967	chr4	84945175	2	2			Group 4133	chr2	91234410	2	2
Group 2969	chr4	84993377	2	2			Group 4134	chr2	91235739	2	2
Group 2971	chr4	85014857	2	2			Group 4136	chr2	91239535	2	2
Group 2972	chr4	85018062	2	2			Group 4141	chr2	91436792	2	2
Group 2974	chr4	85021369	2	2			Group 4144	chr2	91445268	2	2
Group 2977	chr4	85237067	2	2			Group 4146	chr2	91449891	2	2
Group 2978	chr4	85257266	2	2			Group 4148	chr2	91463393	2	2
Group 2983	chr4	85265760	2	2			Group 4149	chr2	91495692	2	2
Group 2985	chr4	85309186	2	2			Group 4150	chr2	91502844	2	2
Group 2988	chr4	85315138	2	2			Group 4151	chr2	91513860	2	2
Group 2990	chr4	85328696	2	2			Group 4152	chr2	91521411	2	2
Group 2994	chr4	85383732	2	2			Group 4154	chr2	91612560	2	2
Group 2996	chr4	85391858	2	2			Group 4158	chr2	91632584	2	2
Group 2997	chr4	85461464	2	2			Group 4159	chr2	91652596	2	2
Group 2998	chr4	85482325	2	2			Group 4160	chr2	92017657	2	2
Group 3002	chr4	85517995	2	2			Group 4171	chr2	92111848	2	2
Group 3005	chr4	85598318	2	2			Group 4172	chr2	92122516	2	2
Group 3011	chr4	85759782	2	2			Group 4176	chr2	92291878	2	2
Group 3016	chr4	85907706	2	2			Group 4179	chr2	92331672	2	2
Group 3017	chr4	86073186	2	2			Group 4180	chr2	92352683	2	2
Group 3022	chr4	86183586	2	2			Group 4187	chr2	92568263	2	2
Group 3023	chr4	86209261	2	2			Group 4192	chr2	92586863	2	2
Group 3024	chr4	86247697	2	2			Group 4198	chr2	92914348	2	2
Group 3025	chr4	86254851	2	2			Group 4204	chr2	92972309	2	2
Group 3032	chr4	86323909	2	2			Group 4206	chr2	93467115	2	2
Group 3036	chr4	86386284	2	2			Group 4207	chr2	93662247	2	2
Group 3040	chr4	86435600	2	2			Group 4208	chr2	93687575	2	2
Group 3042	chr4	86561247	2	2			Group 4209	chr2	93706103	2	2
Group 3044	chr4	86637266	2	2			Group 4211	chr2	93748638	2	2
Group 3045	chr4	86639143	2	2			Group 4212	chr2	93749297	2	2
Group 3046	chr4	86676514	2	2			Group 4215	chr2	93819390	2	2
Group 3048	chr4	86868966	2	2			Group 4229	chr2	94296545	2	2
Group 3049	chr4	86881442	2	2			Group 4234	chr2	94897643	2	2
Group 3050	chr4	86882906	2	2			Group 4237	chr2	94904898	2	2
Group 3051	chr4	86908039	2	2			Group 4238	chr2	94914540	2	2
Group 3054	chr4	86917130	2	2			Group 4240	chr2	94917030	2	2
Group 3063	chr4	87211402	2	2			Group 4241	chr2	95669156	2	2
Group 3064	chr4	87246215	2	2			Group 4244	chr2	95938846	2	2
Group 3065	chr4	87546469	2	2			Group 4246	chr2	95939885	2	2
Group 3072	chr4	87674276	2	2			Group 4247	chr2	95940376	2	2
Group 3074	chr4	87729455	2	2			Group 4251	chr2	96125335	2	2
Group 3077	chr4	87818029	2	2			Group 4255	chr2	96127257	2	2
Group 3085	chr4	88048482	2	2			Group 4257	chr2	96128806	2	2
Group 3086	chr4	88099522	2	2			Group 4259	chr2	96135795	2	2
Group 3087	chr4	88300433	2	2			Group 4260	chr2	96156717	2	2
Group 3090	chr4	88404523	2	2			Group 4262	chr2	96556375	2	2
Group 3091	chr4	88429313	2	2			Group 4264	chr2	96648978	2	2
Group 3092	chr4	88543439	2	2			Group 4265	chr2	96649448	2	2
Group 3095	chr4	88552710	2	2			Group 4273	chr2	97060157	2	2
Group 3097	chr4	88673050	2	2			Group 4274	chr2	97063366	2	2
Group 3098	chr4	88673736	2	2			Group 4275	chr2	97276165	2	2
Group 3099	chr4	88692673	2	2			Group 4276	chr2	97386671	2	2
Group 3107	chr4	88724272	2	2			Group 4278	chr2	97627146	2	2
Group 3116	chr4	88883590	2	2			Group 4280	chr2	97637852	2	2
Group 3123	chr4	89131743	2	2			Group 4283	chr2	97664577	2	2
Group 3124	chr4	89139679	2	2			Group 4291	chr2	98889051	2	2
Group 3128	chr4	89153592	2	2			Group 4293	chr2	98891984	2	2
Group 3129	chr4	89155939	2	2			Group 4294	chr2	98893636	2	2
Group 3134	chr4	89168867	2	2			Group 4296	chr2	98910239	2	2
Group 3137	chr4	89192569	2	2			Group 4301	chr2	98953309	2	2
Group 3138	chr4	89267326	2	2			Group 4302	chr2	99126616	2	2
Group 3139	chr4	89271989	2	2			Group 4303	chr2	99240606	2	2
Group 3145	chr4	89314632	2	2			Group 4308	chr2	99290616	2	2
Group 3148	chr4	89365638	2	2			Group 4310	chr2	99293208	2	2
Group 3149	chr4	89384845	2	2			Group 4312	chr2	99328934	2	2
Group 3150	chr4	89385849	2	2			Group 4313	chr2	99331464	2	2
Group 3156	chr4	89420239	2	2			Group 4318	chr2	99344576	2	2
Group 3157	chr4	89494949	2	2			Group 4328	chr2	99552828	2	2
Group 3158	chr4	89577482	2	2			Group 4335	chr2	99607314	2	2
Group 3160	chr4	89610036	2	2			Group 4338	chr2	99616973	2	2
Group 3161	chr4	89611129	2	2			Group 4343	chr2	99697355	2	2
Group 3163	chr4	89850039	2	2			Group 4345	chr2	99840592	2	2
Group 3166	chr4	89956362	2	2			Group 4347	chr2	100522816	2	2
Group 3168	chr4	90102416	2	2			Group 4351	chr2	100556142	2	2
Group 3169	chr4	90118799	2	2			Group 4358	chr2	100919267	2	2
Group 3170	chr4	90199676	2	2			Group 4359	chr2	100931740	2	2
Group 3171	chr4	90201327	2	2			Group 4360	chr2	100932101	2	2
Group 3172	chr4	90219445	2	2			Group 4370	chr2	101245046	2	2
Group 3173	chr4	90270001	2	2			Group 4375	chr2	101330021	2	2
Group 3174	chr4	90288183	2	2			Group 4376	chr2	101330352	2	2
Group 3175	chr4	90312379	2	2			Group 4377	chr2	101332470	2	2
Group 3177	chr4	90385936	2	2			Group 4380	chr2	101449350	2	2
Group 3178	chr4	90466541	2	2			Group 4385	chr2	101597080	2	2
Group 3179	chr4	90497748	2	2			Group 4387	chr2	101673658	2	2
Group 3180	chr4	90543852	2	2			Group 4390	chr2	101931185	2	2
Group 3182	chr4	90591752	2	2			Group 4391	chr2	102019891	2	2
Group 3183	chr4	90615806	2	2			Group 4393	chr2	103164994	2	2
Group 3185	chr4	90636234	2	2			Group 4394	chr2	103177926	2	2
Group 3188	chr4	90704781	2	2			Group 4395	chr2	103178227	2	2
Group 3192	chr4	90823893	2	2			Group 4397	chr2	103205015	2	2
Group 3196	chr4	90985852	2	2			Group 4398	chr2	103215583	2	2
Group 3198	chr4	91446669	2	2			Group 4399	chr2	103218369	2	2
Group 3200	chr4	91529071	2	2			Group 4402	chr2	103255462	2	2
Group 3201	chr4	91590015	2	2			Group 4403	chr2	103257602	2	2
Group 3203	chr4	91624713	2	2			Group 4404	chr2	103294909	2	2
Group 3204	chr4	91627755	2	2			Group 4405	chr2	103762091	2	2
Group 3205	chr4	91727191	2	2			Group 4407	chr2	103904316	2	2
Group 3209	chr4	91907404	2	2			Group 4409	chr2	103920287	2	2
Group 3210	chr4	91916855	2	2			Group 4416	chr2	104065030	2	2
Group 3211	chr4	91961743	2	2			Group 4417	chr2	104081608	2	2
Group 3216	chr4	92042579	2	2			Group 4429	chr2	104152350	2	2
Group 3218	chr4	92050512	2	2			Group 4433	chr2	104227025	2	2
Group 3219	chr4	92069163	2	2			Group 4435	chr2	104241584	2	2
Group 3221	chr4	92099732	2	2			Group 4437	chr2	104247633	2	2
Group 3223	chr4	92184628	2	2			Group 4440	chr2	104307106	2	2
Group 3225	chr4	92377063	2	2			Group 4441	chr2	104307946	2	2
Group 3226	chr4	92438228	2	2			Group 4445	chr2	105077453	2	2
Group 3228	chr4	92537635	2	2			Group 4449	chr2	105255153	2	2
Group 3229	chr4	92558631	2	2			Group 4451	chr2	105258763	2	2
Group 3230	chr4	92561356	2	2			Group 4452	chr2	105260300	2	2
Group 3231	chr4	92570822	2	2			Group 4456	chr2	105302241	2	2
Group 3232	chr4	92572299	2	2			Group 4466	chr2	105337185	2	2
Group 3233	chr4	92580303	2	2			Group 4467	chr2	105340012	2	2
Group 3234	chr4	92594689	2	2			Group 4485	chr2	105599142	2	2
Group 3236	chr4	92860986	2	2			Group 4486	chr2	105599835	2	2
Group 3238	chr4	92933419	2	2			Group 4495	chr2	105994684	2	2
Group 3246	chr4	93260818	2	2			Group 4496	chr2	105995491	2	2
Group 3247	chr4	93261571	2	2			Group 4498	chr2	105997665	2	2
Group 3249	chr4	93320511	2	2			Group 4500	chr2	106100837	2	2
Group 3250	chr4	93321392	2	2			Group 4503	chr2	106153484	2	2
Group 3251	chr4	93333942	2	2			Group 4507	chr2	106180514	2	2
Group 3254	chr4	93355232	2	2			Group 4508	chr2	106181560	2	2
Group 3257	chr4	93426457	2	2			Group 4514	chr2	106196878	2	2
Group 3258	chr4	93472376	2	2			Group 4515	chr2	106200099	2	2
Group 3264	chr4	93674693	2	2			Group 4520	chr2	106206725	2	2
Group 3265	chr4	93694740	2	2			Group 4521	chr2	106233821	2	2
Group 3266	chr4	93793328	2	2			Group 4522	chr2	106234778	2	2
Group 3268	chr4	93815925	2	2			Group 4526	chr2	106369618	2	2
Group 3269	chr4	93939665	2	2			Group 4527	chr2	106372327	2	2
Group 3271	chr4	94140945	2	2			Group 4528	chr2	106386951	2	2
Group 3272	chr4	94160520	2	2			Group 4529	chr2	106388730	2	2
Group 3273	chr1	35201	2	2			Group 4537	chr2	106452925	2	2
Group 3276	chr1	50770	2	2			Group 4543	chr2	106516897	2	2
Group 3281	chr1	100028	2	2			Group 4549	chr2	106880130	2	2
Group 3282	chr1	101290	2	2			Group 4550	chr2	106892589	2	2
Group 3283	chr1	104101	2	2			Group 4552	chr2	107238038	2	2
Group 3285	chr1	108522	2	2			Group 4556	chr2	107258190	2	2
Group 3286	chr1	157249	2	2			Group 4561	chr2	107440406	2	2
Group 3287	chr1	444359	2	2			Group 4564	chr2	107447095	2	2
Group 3288	chr1	635716	2	2			Group 4565	chr2	107463630	2	2
Group 3294	chr1	723542	2	2			Group 4570	chr2	107949793	2	2
Group 3297	chr1	742607	2	2			Group 4572	chr2	107976215	2	2
Group 3298	chr1	750541	2	2			Group 4573	chr2	108072384	2	2
Group 3308	chr1	847879	2	2			Group 4577	chr2	109113591	2	2
Group 3311	chr1	857447	2	2			Group 4580	chr2	109119455	2	2
Group 3313	chr1	864868	2	2			Group 4588	chr2	109276461	2	2
Group 3317	chr1	904225	2	2			Group 4591	chr2	109279252	2	2
Group 3319	chr1	912783	2	2			Group 4592	chr2	109279505	2	2
Group 3320	chr1	914004	2	2			Group 4593	chr2	109281404	2	2
Group 3321	chr1	916976	2	2			Group 4598	chr2	109306390	2	2
Group 3323	chr1	943020	2	2			Group 4609	chr2	109327414	2	2
Group 3326	chr1	946186	2	2			Group 4611	chr2	109394195	2	2
Group 3338	chr1	1184911	2	2			Group 4613	chr2	109448418	2	2
Group 3339	chr1	1288544	2	2			Group 4615	chr2	109461380	2	2
Group 3340	chr1	1294493	2	2			Group 4616	chr2	109463643	2	2
Group 3342	chr1	1323513	2	2			Group 4619	chr2	109525754	2	2
Group 3343	chr1	1329344	2	2			Group 4628	chr2	109700913	2	2
Group 3344	chr1	1350320	2	2			Group 4629	chr2	109891604	2	2
Group 3345	chr1	1438277	2	2			Group 4630	chr2	110081875	2	2
Group 3346	chr1	1496537	2	2			Group 4631	chr2	110094991	2	2
Group 3348	chr1	1544011	2	2			Group 4632	chr2	110185950	2	2
Group 3349	chr1	1571536	2	2			Group 4633	chr2	110186505	2	2
Group 3350	chr1	1657703	2	2			Group 4634	chr2	110214905	2	2
Group 3351	chr1	1699307	2	2			Group 4636	chr2	110242404	2	2
Group 3352	chr1	1700059	2	2			Group 4638	chr2	110618735	2	2
Group 3354	chr1	1756765	2	2			Group 4639	chr2	110620391	2	2
Group 3357	chr1	1817046	2	2			Group 4642	chr2	110701126	2	2
Group 3358	chr1	1857283	2	2			Group 4648	chr2	111119902	2	2
Group 3361	chr1	2030413	2	2			Group 4649	chr2	111152270	2	2
Group 3362	chr1	2048821	2	2			Group 4650	chr2	111181741	2	2
Group 3363	chr1	2147293	2	2			Group 4651	chr2	111240095	2	2
Group 3365	chr1	2183047	2	2			Group 4652	chr2	111249393	2	2
Group 3366	chr1	2210447	2	2			Group 4653	chr2	111304343	2	2
Group 3367	chr1	2213998	2	2			Group 4665	chr2	111822170	2	2
Group 3368	chr1	2545938	2	2			Group 4666	chr2	112484120	2	2
Group 3369	chr1	2551125	2	2			Group 4667	chr2	112517249	2	2
Group 3370	chr1	2566686	2	2			Group 4670	chr2	112963202	2	2
Group 3372	chr1	2639454	2	2			Group 4683	chr2	113472333	2	2
Group 3373	chr1	2689182	2	2			Group 4686	chr2	113643581	2	2
Group 3375	chr1	2906397	2	2			Group 4687	chr2	113643917	2	2
Group 3378	chr1	2949587	2	2			Group 4688	chr2	113648591	2	2
Group 3379	chr1	2961205	2	2			Group 4690	chr2	113753331	2	2
Group 3380	chr1	2972657	2	2			Group 4694	chr2	113792669	2	2
Group 3381	chr1	2984228	2	2			Group 4696	chr2	113838447	2	2
Group 3382	chr1	3205653	2	2			Group 4697	chr2	113844721	2	2
Group 3383	chr1	3230809	2	2			Group 4699	chr2	113858135	2	2
Group 3384	chr1	3276357	2	2			Group 4702	chr2	113885368	2	2
Group 3390	chr1	3372922	2	2			Group 4703	chr2	113889014	2	2
Group 3392	chr1	3396320	2	2			Group 4706	chr2	114615984	2	2
Group 3394	chr1	3407478	2	2			Group 4707	chr2	114618134	2	2
Group 3395	chr1	3408598	2	2			Group 4709	chr2	114634701	2	2
Group 3397	chr1	3462937	2	2			Group 4713	chr2	114668621	2	2
Group 3398	chr1	3552497	2	2			Group 4714	chr2	114716546	2	2
Group 3399	chr1	3577886	2	2			Group 4715	chr2	114726542	2	2
Group 3400	chr1	3613841	2	2			Group 4716	chr2	114728535	2	2
Group 3401	chr1	3699616	2	2			Group 4717	chr2	114734275	2	2
Group 3402	chr1	3721253	2	2			Group 4720	chr2	114822012	2	2
Group 3406	chr1	4078302	2	2			Group 4721	chr2	114832556	2	2
Group 3407	chr1	4096088	2	2			Group 4723	chr2	114851342	2	2
Group 3408	chr1	4104338	2	2			Group 4730	chr2	114968083	2	2
Group 3409	chr1	4119321	2	2			Group 4731	chr2	114968569	2	2
Group 3412	chr1	4157446	2	2			Group 4735	chr2	114999426	2	2
Group 3414	chr1	4164933	2	2			Group 4743	chr2	115054359	2	2
Group 3415	chr1	4172292	2	2			Group 4752	chr2	115785213	2	2
Group 3419	chr1	4278764	2	2			Group 4753	chr2	115785613	2	2
Group 3423	chr1	4468170	2	2			Group 4766	chr2	115871525	2	2
Group 3424	chr1	4472528	2	2			Group 4769	chr2	115880938	2	2
Group 3426	chr1	4557451	2	2			Group 4770	chr2	115976740	2	2
Group 3427	chr1	4565228	2	2			Group 4775	chr2	116815798	2	2
Group 3428	chr1	4613661	2	2			Group 4779	chr2	116976165	2	2
Group 3429	chr1	4686996	2	2			Group 4781	chr2	116977625	2	2
Group 3430	chr1	4697517	2	2			Group 4782	chr2	116979326	2	2
Group 3432	chr1	4881324	2	2			Group 4783	chr2	117209106	2	2
Group 3434	chr1	4957440	2	2			Group 4785	chr2	117309322	2	2
Group 3435	chr1	4966207	2	2			Group 4792	chr2	117391490	2	2
Group 3437	chr1	5027922	2	2			Group 4794	chr2	117960139	2	2
Group 3438	chr1	5040194	2	2			Group 4796	chr2	117976675	2	2
Group 3439	chr1	5112333	2	2			Group 4799	chr2	118028478	2	2
Group 3440	chr1	5200810	2	2			Group 4803	chr2	118051562	2	2
Group 3441	chr1	5210771	2	2			Group 4805	chr2	118070641	2	2
Group 3443	chr1	5425740	2	2			Group 4806	chr2	118330813	2	2
Group 3444	chr1	5439021	2	2			Group 4807	chr2	118528724	2	2
Group 3447	chr1	5457181	2	2			Group 4811	chr2	118609600	2	2
Group 3450	chr1	5579567	2	2			Group 4816	chr2	118623732	2	2
Group 3451	chr1	5590495	2	2			Group 4819	chr2	119063541	2	2
Group 3452	chr1	5663681	2	2			Group 4822	chr2	119144194	2	2
Group 3454	chr1	5705812	2	2			Group 4826	chr2	119428473	2	2
Group 3455	chr1	5724915	2	2			Group 4832	chr2	119492499	2	2
Group 3456	chr1	5726567	2	2			Group 4836	chr2	119530943	2	2
Group 3458	chr1	5774610	2	2			Group 4839	chr2	119603903	2	2
Group 3459	chr1	5861973	2	2			Group 4840	chr2	119609127	2	2
Group 3460	chr1	5908566	2	2			Group 4843	chr2	119624739	2	2
Group 3461	chr1	5951453	2	2			Group 4844	chr2	119679140	2	2
Group 3462	chr1	6006744	2	2			Group 4846	chr2	119697965	2	2
Group 3465	chr1	6078901	2	2			Group 4847	chr2	119721307	2	2
Group 3466	chr1	6096103	2	2			Group 4853	chr2	119783691	2	2
Group 3470	chr1	6362829	2	2			Group 4854	chr2	119794976	2	2
Group 3472	chr1	6378613	2	2			Group 4855	chr2	120068252	2	2
Group 3483	chr1	6514145	2	2			Group 4856	chr2	120418042	2	2
Group 3490	chr1	6823991	2	2			Group 4857	chr2	120477150	2	2
Group 3491	chr1	6824665	2	2			Group 4862	chr2	120883690	2	2
Group 3495	chr1	6837272	2	2			Group 4876	chr2	122399701	2	2
Group 3496	chr1	6901654	2	2			Group 4908	chr2	123008648	2	2
Group 3500	chr1	6955913	2	2			Group 4912	chr2	123024901	2	2
Group 3505	chr1	7026738	2	2			Group 4913	chr2	123201672	2	2
Group 3509	chr1	7082072	2	2			Group 4920	chr2	123535460	2	2
Group 3516	chr1	7160210	2	2			Group 4921	chr2	123536212	2	2
Group 3518	chr1	7211175	2	2			Group 4923	chr2	123886703	2	2
Group 3521	chr1	7340318	2	2			Group 4927	chr2	123966053	2	2
Group 3523	chr1	7506078	2	2			Group 4929	chr2	123993169	2	2
Group 3525	chr1	7544342	2	2			Group 4930	chr2	124043308	2	2
Group 3526	chr1	7569603	2	2			Group 4933	chr2	124252454	2	2
Group 3531	chr1	7848714	2	2			Group 4936	chr2	124281008	2	2
Group 3533	chr1	7876912	2	2			Group 4937	chr2	124295112	2	2
Group 3534	chr1	7887193	2	2			Group 4941	chr2	125045417	2	2
Group 3535	chr1	7892401	2	2			Group 4942	chr2	125045802	2	2
Group 3537	chr1	7911320	2	2			Group 4943	chr2	125107690	2	2
Group 3538	chr1	7914300	2	2			Group 4951	chr2	125471173	2	2
Group 3539	chr1	7924959	2	2			Group 4953	chr2	125586853	2	2
Group 3542	chr1	8132009	2	2			Group 4956	chr2	125737190	2	2
Group 3546	chr1	8290305	2	2			Group 4957	chr2	125739505	2	2
Group 3547	chr1	8293664	2	2			Group 4959	chr2	125805025	2	2
Group 3550	chr1	8479998	2	2			Group 4971	chr2	126148195	2	2
Group 3552	chr1	8685712	2	2			Group 4975	chr2	126199350	2	2
Group 3553	chr1	8888279	2	2			Group 4976	chr2	126201787	2	2
Group 3554	chr1	8930373	2	2			Group 4979	chr2	126205949	2	2
Group 3556	chr1	8956235	2	2			Group 4981	chr2	126212923	2	2
Group 3557	chr1	8960856	2	2			Group 4985	chr2	126217452	2	2
Group 3560	chr1	9072402	2	2			Group 4987	chr2	126234076	2	2
Group 3562	chr1	9140524	2	2			Group 4991	chr2	126243719	2	2
Group 3564	chr1	9146871	2	2			Group 4996	chr2	127210580	2	2
Group 3565	chr1	9218118	2	2			Group 4997	chr2	127297951	2	2
Group 3567	chr1	9290482	2	2			Group 4998	chr2	127302821	2	2
Group 3568	chr1	9316020	2	2			Group 4999	chr2	127308807	2	2
Group 3569	chr1	9323128	2	2			Group 5004	chr2	127410123	2	2
Group 3570	chr1	9389353	2	2			Group 5005	chr2	127411561	2	2
Group 3571	chr1	9401280	2	2			Group 5013	chr2	127460356	2	2
Group 3574	chr1	9471281	2	2			Group 5014	chr2	127511470	2	2
Group 3576	chr1	9594245	2	2			Group 5017	chr2	127581374	2	2
Group 3577	chr1	9611329	2	2			Group 5018	chr2	127594838	2	2
Group 3580	chr1	9652587	2	2			Group 5020	chr2	127603195	2	2
Group 3581	chr1	9692486	2	2			Group 5027	chr2	127773306	2	2
Group 3582	chr1	9744029	2	2			Group 5036	chr2	127867246	2	2
Group 3584	chr1	9876408	2	2			Group 5038	chr2	127878205	2	2
Group 3585	chr1	9941094	2	2			Group 5041	chr2	128612470	2	2
Group 3586	chr1	9997398	2	2			Group 5044	chr2	129040652	2	2
Group 3587	chr1	10139879	2	2			Group 5047	chr2	129101660	2	2
Group 3588	chr1	10140679	2	2			Group 5050	chr2	129112947	2	2
Group 3590	chr1	10317224	2	2			Group 5051	chr2	129126516	2	2
Group 3592	chr1	10375824	2	2			Group 5053	chr2	129144223	2	2
Group 3593	chr1	10417885	2	2			Group 5058	chr2	129233619	2	2
Group 3597	chr1	10619431	2	2			Group 5061	chr2	129430990	2	2
Group 3598	chr1	10705188	2	2			Group 5062	chr2	129444393	2	2
Group 3599	chr1	10711148	2	2			Group 5066	chr2	129456777	2	2
Group 3600	chr1	10724367	2	2			Group 5069	chr2	129495574	2	2
Group 3602	chr1	10826793	2	2			Group 5070	chr2	129525453	2	2
Group 3603	chr1	10829337	2	2			Group 5075	chr2	129791883	2	2
Group 3604	chr1	10956359	2	2			Group 5080	chr2	130246897	2	2
Group 3606	chr1	11029614	2	2			Group 5081	chr2	130389286	2	2
Group 3607	chr1	11034844	2	2			Group 5082	chr2	130595662	2	2
Group 3608	chr1	11063655	2	2			Group 5084	chr2	130603879	2	2
Group 3609	chr1	11069403	2	2			Group 5087	chr2	130638980	2	2
Group 3613	chr1	11246539	2	2			Group 5088	chr2	130640302	2	2
Group 3617	chr1	11364887	2	2			Group 5094	chr2	130746147	2	2
Group 3621	chr1	11382930	2	2			Group 5097	chr2	130754621	2	2
Group 3623	chr1	11507812	2	2			Group 5101	chr2	130869740	2	2
Group 3624	chr1	11560805	2	2			Group 5103	chr2	130886404	2	2
Group 3626	chr1	11625906	2	2			Group 5108	chr2	130923578	2	2
Group 3629	chr1	11950667	2	2			Group 5111	chr2	131061395	2	2
Group 3632	chr1	12035098	2	2			Group 5113	chr2	131088019	2	2
Group 3633	chr1	12038556	2	2			Group 5114	chr2	131122057	2	2
Group 3636	chr1	12049689	2	2			Group 5115	chr2	131125150	2	2
Group 3637	chr1	12074369	2	2			Group 5116	chr2	131125883	2	2
Group 3640	chr1	12093879	2	2			Group 5118	chr2	131127833	2	2
Group 3646	chr1	12237667	2	2			Group 5123	chr2	131157134	2	2
Group 3650	chr1	12489021	2	2			Group 5126	chr2	131164246	2	2
Group 3652	chr1	12636064	2	2			Group 5130	chr2	131224385	2	2
Group 3653	chr1	12684992	2	2			Group 5134	chr2	131253897	2	2
Group 3656	chr1	12714896	2	2			Group 5135	chr2	131580740	2	2
Group 3657	chr1	12730980	2	2			Group 5138	chr2	131585986	2	2
Group 3659	chr1	12903810	2	2			Group 5142	chr2	131598638	2	2
Group 3661	chr1	12946399	2	2			Group 5143	chr2	131605416	2	2
Group 3662	chr1	12982253	2	2			Group 5155	chr2	131971438	2	2
Group 3664	chr1	13016253	2	2			Group 5156	chr2	131973781	2	2
Group 3665	chr1	13018999	2	2			Group 5166	chr2	132331908	2	2
Group 3668	chr1	13148321	2	2			Group 5167	chr2	132392043	2	2
Group 3670	chr1	13173751	2	2			Group 5171	chr2	132452590	2	2
Group 3671	chr1	13181789	2	2			Group 5177	chr2	132611455	2	2
Group 3672	chr1	13184343	2	2			Group 5183	chr2	133642929	2	2
Group 3673	chr1	13231582	2	2			Group 5186	chr2	133697769	2	2
Group 3676	chr1	13329960	2	2			Group 5200	chr2	134031299	2	2
Group 3677	chr1	13345353	2	2			Group 5204	chr2	134070994	2	2
Group 3680	chr1	13385784	2	2			Group 5207	chr2	134085948	2	2
Group 3681	chr1	13386627	2	2			Group 5208	chr2	134088045	2	2
Group 3682	chr1	13388951	2	2			Group 5209	chr2	134160513	2	2
Group 3684	chr1	13475052	2	2			Group 5219	chr2	134425515	2	2
Group 3685	chr1	13478894	2	2			Group 5222	chr2	134433003	2	2
Group 3686	chr1	13480715	2	2			Group 5223	chr2	134454073	2	2
Group 3688	chr1	13486322	2	2			Group 5226	chr2	134456835	2	2
Group 3689	chr1	13495420	2	2			Group 5229	chr2	134625376	2	2
Group 3691	chr1	13561774	2	2			Group 5236	chr2	134636623	2	2
Group 3692	chr1	13626007	2	2			Group 5250	chr2	134897584	2	2
Group 3694	chr1	13692562	2	2			Group 5253	chr2	135216466	2	2
Group 3696	chr1	13713089	2	2			Group 5254	chr2	135460061	2	2
Group 3702	chr1	13800574	2	2			Group 5257	chr2	135491147	2	2
Group 3706	chr1	13903076	2	2			Group 5258	chr2	135497199	2	2
Group 3708	chr1	13940568	2	2			Group 5269	chr2	135933779	2	2
Group 3715	chr1	13954535	2	2			Group 5272	chr2	136675134	2	2
Group 3716	chr1	13960565	2	2			Group 5281	chr2	137338567	2	2
Group 3717	chr1	13962976	2	2			Group 5282	chr2	137432111	2	2
Group 3720	chr1	13967598	2	2			Group 5301	chr2	137666371	2	2
Group 3725	chr1	13971851	2	2			Group 5307	chr2	137844184	2	2
Group 3729	chr1	14334834	2	2			Group 5309	chr2	137891479	2	2
Group 3730	chr1	14376424	2	2			Group 5316	chr2	138987370	2	2
Group 3731	chr1	14452273	2	2			Group 5317	chr2	139189703	2	2
Group 3732	chr1	14495462	2	2			Group 5318	chr2	139262513	2	2
Group 3733	chr1	14677325	2	2			Group 5319	chr2	140220807	2	2
Group 3735	chr1	14731035	2	2			Group 5323	chr2	140400687	2	2
Group 3737	chr1	14764001	2	2			Group 5325	chr2	140451956	2	2
Group 3742	chr1	14794926	2	2			Group 5326	chr2	140468190	2	2
Group 3744	chr1	14813872	2	2			Group 5339	chr2	141001862	2	2
Group 3745	chr1	14819669	2	2			Group 5344	chr2	141218100	2	2
Group 3747	chr1	14843292	2	2			Group 5345	chr2	141234740	2	2
Group 3748	chr1	14867335	2	2			Group 5346	chr2	141253322	2	2
Group 3751	chr1	14949123	2	2			Group 5347	chr2	141335988	2	2
Group 3753	chr1	15002474	2	2			Group 5348	chr2	141429152	2	2
Group 3754	chr1	15013829	2	2			Group 5353	chr2	141519028	2	2
Group 3755	chr1	15016263	2	2			Group 5355	chr2	141520223	2	2
Group 3766	chr1	15219742	2	2			Group 5356	chr2	141706805	2	2
Group 3767	chr1	15226550	2	2			Group 5361	chr2	141911481	2	2
Group 3768	chr1	15276631	2	2			Group 5364	chr2	141945070	2	2
Group 3769	chr1	15418128	2	2			Group 5367	chr2	142011979	2	2
Group 3771	chr1	15517973	2	2			Group 5368	chr2	142056505	2	2
Group 3774	chr1	15537912	2	2			Group 5373	chr2	142068632	2	2
Group 3775	chr1	15547439	2	2			Group 5375	chr2	142074266	2	2
Group 3777	chr1	15609019	2	2			Group 5376	chr2	142106031	2	2
Group 3778	chr1	15671212	2	2			Group 5378	chr2	142260233	2	2
Group 3780	chr1	15697333	2	2			Group 5381	chr2	142492729	2	2
Group 3781	chr1	15698808	2	2			Group 5387	chr2	142613861	2	2
Group 3787	chr1	15759560	2	2			Group 5389	chr2	143509483	2	2
Group 3789	chr1	15780114	2	2			Group 5391	chr2	143533045	2	2
Group 3791	chr1	15852993	2	2			Group 5393	chr2	143558845	2	2
Group 3796	chr1	15863129	2	2			Group 5394	chr2	143562382	2	2
Group 3800	chr1	15973143	2	2			Group 5395	chr2	143567086	2	2
Group 3803	chr1	16044614	2	2			Group 5396	chr2	143568234	2	2
Group 3804	chr1	16205878	2	2			Group 5397	chr2	143582569	2	2
Group 3805	chr1	16268132	2	2			Group 5399	chr2	143590965	2	2
Group 3806	chr1	16337174	2	2			Group 5404	chr2	143658316	2	2
Group 3807	chr1	16391867	2	2			Group 5405	chr2	143676350	2	2
Group 3817	chr1	16530350	2	2			Group 5414	chr2	143770516	2	2
Group 3825	chr1	16696682	2	2			Group 5417	chr2	143802676	2	2
Group 3826	chr1	16755147	2	2			Group 5418	chr2	143813026	2	2
Group 3831	chr1	16890038	2	2			Group 5421	chr2	143888705	2	2
Group 3836	chr1	17003848	2	2			Group 5437	chr2	144331472	2	2
Group 3841	chr1	17210702	2	2			Group 5438	chr2	144331877	2	2
Group 3842	chr1	17349840	2	2			Group 5440	chr2	144333158	2	2
Group 3843	chr1	17410685	2	2			Group 5443	chr2	144340060	2	2
Group 3845	chr1	17583090	2	2			Group 5445	chr2	144344485	2	2
Group 3846	chr1	17640463	2	2			Group 5448	chr2	144350722	2	2
Group 3848	chr1	17666646	2	2			Group 5452	chr2	144489692	2	2
Group 3851	chr1	17779319	2	2			Group 5454	chr2	144705779	2	2
Group 3852	chr1	18011277	2	2			Group 5455	chr2	144834145	2	2
Group 3854	chr1	18086284	2	2			Group 5456	chr2	144932581	2	2
Group 3857	chr1	18162869	2	2			Group 5458	chr2	145257823	2	2
Group 3858	chr1	18234945	2	2			Group 5459	chr2	145394593	2	2
Group 3859	chr1	18238167	2	2			Group 5461	chr2	145632346	2	2
Group 3860	chr1	18268649	2	2			Group 5463	chr2	146104933	2	2
Group 3862	chr1	18409665	2	2			Group 5465	chr2	146134273	2	2
Group 3864	chr1	18442064	2	2			Group 5466	chr2	146137534	2	2
Group 3865	chr1	18444274	2	2			Group 5467	chr2	146232406	2	2
Group 3866	chr1	18460480	2	2			Group 5468	chr2	146233003	2	2
Group 3867	chr1	18535694	2	2			Group 5469	chr2	146233233	2	2
Group 3870	chr1	18661498	2	2			Group 5474	chr2	146268800	2	2
Group 3872	chr1	18685058	2	2			Group 5476	chr2	146333144	2	2
Group 3873	chr1	18688403	2	2			Group 5477	chr2	146348296	2	2
Group 3874	chr1	18742649	2	2			Group 5478	chr2	146570057	2	2
Group 3875	chr1	18830335	2	2			Group 5479	chr2	146711231	2	2
Group 3876	chr1	18853499	2	2			Group 5481	chr2	146982512	2	2
Group 3877	chr1	18902177	2	2			Group 5482	chr2	147001858	2	2
Group 3878	chr1	18946463	2	2			Group 5489	chr2	147074458	2	2
Group 3881	chr1	19080102	2	2			Group 5490	chr2	147075994	2	2
Group 3882	chr1	19116507	2	2			Group 5494	chr2	147317444	2	2
Group 3884	chr1	19298176	2	2			Group 5498	chr2	147384326	2	2
Group 3885	chr1	19407367	2	2			Group 5509	chr2	147418982	2	2
Group 3886	chr1	19449038	2	2			Group 5512	chr2	147508015	2	2
Group 3887	chr1	19542731	2	2			Group 5514	chr2	147515372	2	2
Group 3888	chr1	19738513	2	2			Group 5520	chr2	147671486	2	2
Group 3889	chr1	19755514	2	2			Group 5522	chr2	147765032	2	2
Group 3891	chr1	19933121	2	2			Group 5524	chr2	147767744	2	2
Group 3892	chr1	19959009	2	2			Group 5526	chr2	147880202	2	2
Group 3895	chr1	19995880	2	2			Group 5527	chr2	148262668	2	2
Group 3896	chr1	20022166	2	2			Group 5528	chr2	148457808	2	2
Group 3897	chr1	20023106	2	2			Group 5529	chr2	148774210	2	2
Group 3899	chr1	20068576	2	2			Group 5530	chr2	148780742	2	2
Group 3901	chr1	20073694	2	2			Group 5533	chr2	148806078	2	2
Group 3902	chr1	20079240	2	2			Group 5537	chr2	149885454	2	2
Group 3904	chr1	20102735	2	2			Group 5540	chr2	149895390	2	2
Group 3905	chr1	20104670	2	2			Group 5541	chr2	149963590	2	2
Group 3909	chr1	20148269	2	2			Group 5544	chr2	150790998	2	2
Group 3913	chr1	20239994	2	2			Group 5545	chr2	150955658	2	2
Group 3914	chr1	20327010	2	2			Group 5547	chr2	151138421	2	2
Group 3919	chr1	20599134	2	2			Group 5550	chr2	151290159	2	2
Group 3921	chr1	21097169	2	2			Group 5553	chr2	151375067	2	2
Group 3922	chr1	21097630	2	2			Group 5557	chr2	151682157	2	2
Group 3925	chr1	21409664	2	2			Group 5559	chr2	151894798	2	2
Group 3927	chr1	21485013	2	2			Group 5561	chr2	151935055	2	2
Group 3929	chr1	21831033	2	2			Group 5562	chr2	152135620	2	2
Group 3930	chr1	21892457	2	2			Group 5563	chr2	152552540	2	2
Group 3932	chr1	21978551	2	2			Group 5568	chr2	152635678	2	2
Group 3933	chr1	22006998	2	2			Group 5572	chr2	153306800	2	2
Group 3934	chr1	22007644	2	2			Group 5574	chr2	153940606	2	2
Group 3937	chr1	22057979	2	2			Group 5575	chr2	153944461	2	2
Group 3940	chr1	22396466	2	2			Group 5577	chr2	153972534	2	2
Group 3941	chr1	22398362	2	2			Group 5578	chr2	153973356	2	2
Group 3944	chr1	22459345	2	2			Group 5587	chr2	154029872	2	2
Group 3945	chr1	22535132	2	2			Group 5589	chr2	154049779	2	2
Group 3947	chr1	22682697	2	2			Group 5590	chr2	154052444	2	2
Group 3948	chr1	22726704	2	2			Group 5592	chr2	154071659	2	2
Group 3950	chr1	22767460	2	2			Group 5594	chr2	154082831	2	2
Group 3954	chr1	22879329	2	2			Group 5595	chr2	154083698	2	2
Group 3956	chr1	23093406	2	2			Group 5599	chr2	154124759	2	2
Group 3957	chr1	23370266	2	2			Group 5601	chr2	154131678	2	2
Group 3958	chr1	23437675	2	2			Group 5606	chr2	154510066	2	2
Group 3959	chr1	23541513	2	2			Group 5607	chr2	154521693	2	2
Group 3960	chr1	23618487	2	2			Group 5620	chr2	154846030	2	2
Group 3961	chr1	23640793	2	2			Group 5621	chr2	154858535	2	2
Group 3962	chr1	23731602	2	2			Group 5622	chr2	154859749	2	2
Group 3964	chr1	23775443	2	2			Group 5623	chrZ	254493	2	2
Group 3965	chr1	23809330	2	2			Group 5629	chrZ	261933	2	2
Group 3966	chr1	23855764	2	2			Group 5633	chrZ	278957	2	2
Group 3967	chr1	23924203	2	2			Group 5638	chrZ	292701	2	2
Group 3970	chr1	24059137	2	2			Group 5641	chrZ	317179	2	2
Group 3973	chr1	24110553	2	2			Group 5642	chrZ	318098	2	2
Group 3974	chr1	24126817	2	2			Group 5646	chrZ	481626	2	2
Group 3976	chr1	24166177	2	2			Group 5648	chrZ	482809	2	2
Group 3980	chr1	24201717	2	2			Group 5650	chrZ	490170	2	2
Group 3983	chr1	24344173	2	2			Group 5652	chrZ	593593	2	2
Group 3984	chr1	24402345	2	2			Group 5653	chrZ	596139	2	2
Group 3985	chr1	24443231	2	2			Group 5654	chrZ	619334	2	2
Group 3986	chr1	24456644	2	2			Group 5656	chrZ	627359	2	2
Group 3987	chr1	24465905	2	2			Group 5661	chrZ	673399	2	2
Group 3989	chr1	24589977	2	2			Group 5662	chrZ	679381	2	2
Group 3990	chr1	24628819	2	2			Group 5669	chrZ	784833	2	2
Group 3991	chr1	24683248	2	2			Group 5671	chrZ	786166	2	2
Group 3994	chr1	24729884	2	2			Group 5696	chrZ	967733	2	2
Group 3995	chr1	24734774	2	2			Group 5700	chrZ	1007148	2	2
Group 3996	chr1	24759343	2	2			Group 5704	chrZ	1084679	2	2
Group 3998	chr1	24777312	2	2			Group 5709	chrZ	1527969	2	2
Group 3999	chr1	24838430	2	2			Group 5710	chrZ	1532458	2	2
Group 4005	chr1	25061502	2	2			Group 5712	chrZ	1581783	2	2
Group 4006	chr1	25086333	2	2			Group 5722	chrZ	2415618	2	2
Group 4007	chr1	25140933	2	2			Group 5723	chrZ	2444763	2	2
Group 4008	chr1	25193274	2	2			Group 5724	chrZ	2740416	2	2
Group 4010	chr1	25237874	2	2			Group 5725	chrZ	3178244	2	2
Group 4013	chr1	25310294	2	2			Group 5726	chrZ	3180083	2	2
Group 4014	chr1	25346969	2	2			Group 5727	chrZ	3182542	2	2
Group 4015	chr1	25373217	2	2			Group 5733	chrZ	3322942	2	2
Group 4017	chr1	25473155	2	2			Group 5737	chrZ	3780648	2	2
Group 4018	chr1	25533544	2	2			Group 5738	chrZ	3782218	2	2
Group 4020	chr1	25606023	2	2			Group 5739	chrZ	3783898	2	2
Group 4021	chr1	25632710	2	2			Group 5740	chrZ	3789000	2	2
Group 4022	chr1	25907908	2	2			Group 5741	chrZ	3795562	2	2
Group 4023	chr1	25970436	2	2			Group 5744	chrZ	5651946	2	2
Group 4025	chr1	26082245	2	2			Group 5747	chrZ	5713504	2	2
Group 4032	chr1	26104751	2	2			Group 5748	chrZ	5760644	2	2
Group 4035	chr1	26120932	2	2			Group 5749	chrZ	5902557	2	2
Group 4039	chr1	26127540	2	2			Group 5750	chrZ	5961077	2	2
Group 4045	chr1	26137367	2	2			Group 5755	chrZ	6498987	2	2
Group 4052	chr1	26307733	2	2			Group 5756	chrZ	6596690	2	2
Group 4053	chr1	26308191	2	2			Group 5764	chrZ	6720766	2	2
Group 4057	chr1	26516800	2	2			Group 5765	chrZ	6790540	2	2
Group 4058	chr1	26630405	2	2			Group 5767	chrZ	6960199	2	2
Group 4060	chr1	26648058	2	2			Group 5768	chrZ	6998350	2	2
Group 4061	chr1	26663769	2	2			Group 5774	chrZ	7052677	2	2
Group 4062	chr1	26664875	2	2			Group 5775	chrZ	7054696	2	2
Group 4063	chr1	26665093	2	2			Group 5776	chrZ	7060499	2	2
Group 4066	chr1	26674139	2	2			Group 5777	chrZ	7062084	2	2
Group 4071	chr1	26839241	2	2			Group 5778	chrZ	7063605	2	2
Group 4074	chr1	26867281	2	2			Group 5780	chrZ	7108607	2	2
Group 4076	chr1	26972813	2	2			Group 5781	chrZ	7108907	2	2
Group 4077	chr1	26974277	2	2			Group 5785	chrZ	7117149	2	2
Group 4079	chr1	27018152	2	2			Group 5786	chrZ	7142789	2	2
Group 4080	chr1	27079295	2	2			Group 5789	chrZ	7349358	2	2
Group 4081	chr1	27105421	2	2			Group 5792	chrZ	7728030	2	2
Group 4083	chr1	27244064	2	2			Group 5793	chrZ	7921472	2	2
Group 4084	chr1	27252244	2	2			Group 5800	chrZ	7962700	2	2
Group 4085	chr1	27282079	2	2			Group 5806	chrZ	8335844	2	2
Group 4086	chr1	27288037	2	2			Group 5808	chrZ	8472507	2	2
Group 4087	chr1	27302422	2	2			Group 5814	chrZ	8506410	2	2
Group 4088	chr1	27356347	2	2			Group 5815	chrZ	8517714	2	2
Group 4089	chr1	27448089	2	2			Group 5818	chrZ	8627823	2	2
Group 4090	chr1	27461786	2	2			Group 5820	chrZ	8636638	2	2
Group 4091	chr1	27538002	2	2			Group 5821	chrZ	8641025	2	2
Group 4092	chr1	27557489	2	2			Group 5827	chrZ	9011251	2	2
Group 4098	chr1	27611507	2	2			Group 5835	chrZ	9109421	2	2
Group 4101	chr1	27705926	2	2			Group 5837	chrZ	9123350	2	2
Group 4102	chr1	27706215	2	2			Group 5841	chrZ	9166874	2	2
Group 4105	chr1	27850958	2	2			Group 5846	chrZ	9445043	2	2
Group 4107	chr1	27905525	2	2			Group 5847	chrZ	9466883	2	2
Group 4111	chr1	27987975	2	2			Group 5848	chrZ	9468355	2	2
Group 4114	chr1	28112077	2	2			Group 5849	chrZ	9469559	2	2
Group 4115	chr1	28179388	2	2			Group 5854	chrZ	9480302	2	2
Group 4116	chr1	28207240	2	2			Group 5858	chrZ	9504370	2	2
Group 4117	chr1	28210990	2	2			Group 5861	chrZ	9733830	2	2
Group 4118	chr1	28261404	2	2			Group 5867	chrZ	9900667	2	2
Group 4119	chr1	28277891	2	2			Group 5872	chrZ	9921714	2	2
Group 4124	chr1	28490265	2	2			Group 5879	chrZ	9963422	2	2
Group 4125	chr1	28552128	2	2			Group 5882	chrZ	10089205	2	2
Group 4126	chr1	28586967	2	2			Group 5884	chrZ	10256564	2	2
Group 4127	chr1	28650607	2	2			Group 5885	chrZ	10270804	2	2
Group 4132	chr1	28727351	2	2			Group 5888	chrZ	10284947	2	2
Group 4137	chr1	28958112	2	2			Group 5889	chrZ	10285299	2	2
Group 4140	chr1	29134533	2	2			Group 5891	chrZ	10328656	2	2
Group 4142	chr1	29206620	2	2			Group 5897	chrZ	10349180	2	2
Group 4143	chr1	29258433	2	2			Group 5901	chrZ	10352065	2	2
Group 4145	chr1	29355334	2	2			Group 5905	chrZ	10389824	2	2
Group 4147	chr1	29455004	2	2			Group 5906	chrZ	10390360	2	2
Group 4148	chr1	29483463	2	2			Group 5918	chrZ	10676006	2	2
Group 4149	chr1	29500469	2	2			Group 5919	chrZ	10764623	2	2
Group 4150	chr1	29549654	2	2			Group 5923	chrZ	10796291	2	2
Group 4151	chr1	29566129	2	2			Group 5925	chrZ	10814090	2	2
Group 4153	chr1	29619178	2	2			Group 5931	chrZ	10832891	2	2
Group 4154	chr1	29665741	2	2			Group 5932	chrZ	10840615	2	2
Group 4155	chr1	29756924	2	2			Group 5934	chrZ	10858365	2	2
Group 4156	chr1	29906910	2	2			Group 5936	chrZ	10872221	2	2
Group 4157	chr1	29942032	2	2			Group 5942	chrZ	11048298	2	2
Group 4158	chr1	30026307	2	2			Group 5944	chrZ	11080377	2	2
Group 4159	chr1	30096358	2	2			Group 5951	chrZ	11401411	2	2
Group 4160	chr1	30145446	2	2			Group 5952	chrZ	11404781	2	2
Group 4161	chr1	30213378	2	2			Group 5953	chrZ	11414347	2	2
Group 4162	chr1	30214786	2	2			Group 5954	chrZ	11421449	2	2
Group 4169	chr1	30318861	2	2			Group 5956	chrZ	11572237	2	2
Group 4171	chr1	30332906	2	2			Group 5957	chrZ	11577776	2	2
Group 4174	chr1	30392229	2	2			Group 5962	chrZ	11709414	2	2
Group 4176	chr1	30440799	2	2			Group 5965	chrZ	11903801	2	2
Group 4177	chr1	30462077	2	2			Group 5966	chrZ	12087054	2	2
Group 4178	chr1	30561048	2	2			Group 5978	chrZ	12333534	2	2
Group 4179	chr1	30574760	2	2			Group 5984	chrZ	12364781	2	2
Group 4180	chr1	30603178	2	2			Group 5985	chrZ	12368344	2	2
Group 4181	chr1	30607775	2	2			Group 5986	chrZ	12369480	2	2
Group 4182	chr1	30637483	2	2			Group 5995	chrZ	12399768	2	2
Group 4183	chr1	30645681	2	2			Group 6002	chrZ	12615162	2	2
Group 4185	chr1	30711389	2	2			Group 6005	chrZ	12930236	2	2
Group 4186	chr1	30770932	2	2			Group 6006	chrZ	12983271	2	2
Group 4188	chr1	30863141	2	2			Group 6017	chrZ	13061971	2	2
Group 4190	chr1	30915301	2	2			Group 6031	chrZ	13084117	2	2
Group 4192	chr1	30965903	2	2			Group 6041	chrZ	13389024	2	2
Group 4193	chr1	31034636	2	2			Group 6043	chrZ	13790503	2	2
Group 4194	chr1	31060992	2	2			Group 6049	chrZ	15144690	2	2
Group 4197	chr1	31086942	2	2			Group 6050	chrZ	15145034	2	2
Group 4200	chr1	31160799	2	2			Group 6051	chrZ	15148295	2	2
Group 4201	chr1	31197007	2	2			Group 6052	chrZ	15152757	2	2
Group 4202	chr1	31199084	2	2			Group 6054	chrZ	15158736	2	2
Group 4205	chr1	31292851	2	2			Group 6060	chrZ	15219068	2	2
Group 4210	chr1	31370240	2	2			Group 6064	chrZ	15248377	2	2
Group 4212	chr1	31383039	2	2			Group 6071	chrZ	15396724	2	2
Group 4215	chr1	31407345	2	2			Group 6079	chrZ	15604185	2	2
Group 4217	chr1	31429766	2	2			Group 6081	chrZ	15810560	2	2
Group 4222	chr1	31599202	2	2			Group 6082	chrZ	15810983	2	2
Group 4223	chr1	31695506	2	2			Group 6084	chrZ	15811593	2	2
Group 4224	chr1	31774193	2	2			Group 6085	chrZ	15874498	2	2
Group 4225	chr1	31774874	2	2			Group 6086	chrZ	15928729	2	2
Group 4226	chr1	31845722	2	2			Group 6087	chrZ	15999341	2	2
Group 4229	chr1	31931994	2	2			Group 6088	chrZ	16001570	2	2
Group 4230	chr1	32042575	2	2			Group 6095	chrZ	16096887	2	2
Group 4235	chr1	32138807	2	2			Group 6096	chrZ	16106280	2	2
Group 4236	chr1	32140493	2	2			Group 6098	chrZ	16118642	2	2
Group 4239	chr1	32196404	2	2			Group 6100	chrZ	16130808	2	2
Group 4243	chr1	32331993	2	2			Group 6113	chrZ	16236586	2	2
Group 4244	chr1	32378277	2	2			Group 6114	chrZ	16238595	2	2
Group 4245	chr1	32440198	2	2			Group 6116	chrZ	16287067	2	2
Group 4246	chr1	32449008	2	2			Group 6118	chrZ	16351904	2	2
Group 4248	chr1	32478318	2	2			Group 6121	chrZ	16391279	2	2
Group 4249	chr1	32515361	2	2			Group 6122	chrZ	16809763	2	2
Group 4250	chr1	32539653	2	2			Group 6124	chrZ	16814905	2	2
Group 4251	chr1	32547949	2	2			Group 6132	chrZ	16835972	2	2
Group 4252	chr1	32554669	2	2			Group 6135	chrZ	16904986	2	2
Group 4258	chr1	32686296	2	2			Group 6140	chrZ	17097920	2	2
Group 4262	chr1	32724609	2	2			Group 6141	chrZ	17149220	2	2
Group 4264	chr1	32726070	2	2			Group 6142	chrZ	17389701	2	2
Group 4271	chr1	32851813	2	2			Group 6147	chrZ	17569618	2	2
Group 4272	chr1	32853395	2	2			Group 6149	chrZ	18005251	2	2
Group 4273	chr1	32877272	2	2			Group 6150	chrZ	18219486	2	2
Group 4274	chr1	32893972	2	2			Group 6157	chrZ	18329566	2	2
Group 4275	chr1	32894888	2	2			Group 6161	chrZ	18844595	2	2
Group 4278	chr1	32910615	2	2			Group 6162	chrZ	18847621	2	2
Group 4281	chr1	33121724	2	2			Group 6163	chrZ	18852140	2	2
Group 4282	chr1	33199655	2	2			Group 6164	chrZ	18859843	2	2
Group 4284	chr1	33227559	2	2			Group 6166	chrZ	18870885	2	2
Group 4293	chr1	33310982	2	2			Group 6167	chrZ	18900892	2	2
Group 4295	chr1	33410694	2	2			Group 6168	chrZ	18904280	2	2
Group 4298	chr1	33641691	2	2			Group 6170	chrZ	18917943	2	2
Group 4300	chr1	33733264	2	2			Group 6171	chrZ	18918410	2	2
Group 4303	chr1	33865519	2	2			Group 6175	chrZ	18935840	2	2
Group 4305	chr1	33892168	2	2			Group 6176	chrZ	18941670	2	2
Group 4306	chr1	33903978	2	2			Group 6184	chrZ	19598096	2	2
Group 4307	chr1	33907197	2	2			Group 6187	chrZ	19612434	2	2
Group 4308	chr1	33921492	2	2			Group 6193	chrZ	19726423	2	2
Group 4309	chr1	33924466	2	2			Group 6203	chrZ	20027407	2	2
Group 4312	chr1	33928894	2	2			Group 6213	chrZ	20089891	2	2
Group 4315	chr1	34094250	2	2			Group 6214	chrZ	20093464	2	2
Group 4317	chr1	34345184	2	2			Group 6216	chrZ	20165822	2	2
Group 4318	chr1	34358021	2	2			Group 6223	chrZ	20302851	2	2
Group 4319	chr1	34531179	2	2			Group 6225	chrZ	20304687	2	2
Group 4320	chr1	34551537	2	2			Group 6230	chrZ	20309666	2	2
Group 4322	chr1	34597420	2	2			Group 6233	chrZ	20709033	2	2
Group 4323	chr1	34657062	2	2			Group 6235	chrZ	20712298	2	2
Group 4324	chr1	34659609	2	2			Group 6238	chrZ	21050330	2	2
Group 4327	chr1	34756216	2	2			Group 6239	chrZ	21061228	2	2
Group 4331	chr1	34798075	2	2			Group 6244	chrZ	21066913	2	2
Group 4337	chr1	34847039	2	2			Group 6246	chrZ	21069852	2	2
Group 4338	chr1	34848322	2	2			Group 6248	chrZ	21220989	2	2
Group 4339	chr1	34920144	2	2			Group 6253	chrZ	21319482	2	2
Group 4340	chr1	34952744	2	2			Group 6260	chrZ	21356884	2	2
Group 4341	chr1	34975767	2	2			Group 6261	chrZ	21363060	2	2
Group 4343	chr1	35041159	2	2			Group 6264	chrZ	21427583	2	2
Group 4344	chr1	35041614	2	2			Group 6270	chrZ	21488043	2	2
Group 4347	chr1	35293691	2	2			Group 6271	chrZ	21488765	2	2
Group 4348	chr1	35434326	2	2			Group 6274	chrZ	21606800	2	2
Group 4349	chr1	35447817	2	2			Group 6275	chrZ	21613313	2	2
Group 4352	chr1	35466341	2	2			Group 6278	chrZ	21710760	2	2
Group 4355	chr1	35484134	2	2			Group 6279	chrZ	21711759	2	2
Group 4357	chr1	35494049	2	2			Group 6286	chrZ	21770557	2	2
Group 4363	chr1	35629126	2	2			Group 6287	chrZ	21775735	2	2
Group 4369	chr1	35737830	2	2			Group 6288	chrZ	21778559	2	2
Group 4370	chr1	35742333	2	2			Group 6296	chrZ	21904537	2	2
Group 4371	chr1	35805859	2	2			Group 6297	chrZ	21905136	2	2
Group 4372	chr1	35807066	2	2			Group 6298	chrZ	21910495	2	2
Group 4374	chr1	35923032	2	2			Group 6305	chrZ	21998451	2	2
Group 4375	chr1	36023647	2	2			Group 6307	chrZ	22005529	2	2
Group 4378	chr1	36222857	2	2			Group 6308	chrZ	22152631	2	2
Group 4386	chr1	36299507	2	2			Group 6313	chrZ	22250875	2	2
Group 4389	chr1	36433175	2	2			Group 6314	chrZ	22292170	2	2
Group 4390	chr1	36508706	2	2			Group 6316	chrZ	22305152	2	2
Group 4391	chr1	36546020	2	2			Group 6322	chrZ	22372169	2	2
Group 4392	chr1	36550237	2	2			Group 6324	chrZ	22553160	2	2
Group 4394	chr1	36731942	2	2			Group 6325	chrZ	22556288	2	2
Group 4396	chr1	36782284	2	2			Group 6326	chrZ	22556715	2	2
Group 4398	chr1	36914038	2	2			Group 6331	chrZ	22649727	2	2
Group 4400	chr1	36936742	2	2			Group 6332	chrZ	22651786	2	2
Group 4404	chr1	37101030	2	2			Group 6338	chrZ	22666031	2	2
Group 4408	chr1	37132646	2	2			Group 6340	chrZ	22763657	2	2
Group 4409	chr1	37151805	2	2			Group 6341	chrZ	22763924	2	2
Group 4410	chr1	37176267	2	2			Group 6345	chrZ	22825615	2	2
Group 4412	chr1	37179139	2	2			Group 6355	chrZ	22928033	2	2
Group 4414	chr1	37180910	2	2			Group 6356	chrZ	22931427	2	2
Group 4415	chr1	37182652	2	2			Group 6357	chrZ	22934275	2	2
Group 4418	chr1	37248726	2	2			Group 6358	chrZ	22935112	2	2
Group 4419	chr1	37263508	2	2			Group 6364	chrZ	22958564	2	2
Group 4424	chr1	37284933	2	2			Group 6365	chrZ	22966121	2	2
Group 4425	chr1	37287069	2	2			Group 6369	chrZ	23065834	2	2
Group 4427	chr1	37301555	2	2			Group 6371	chrZ	23312736	2	2
Group 4430	chr1	37372136	2	2			Group 6372	chrZ	23330018	2	2
Group 4432	chr1	37379377	2	2			Group 6373	chrZ	23353654	2	2
Group 4437	chr1	37387999	2	2			Group 6374	chrZ	23356260	2	2
Group 4442	chr1	37397035	2	2			Group 6375	chrZ	23370377	2	2
Group 4444	chr1	37399470	2	2			Group 6376	chrZ	23433864	2	2
Group 4446	chr1	37404179	2	2			Group 6389	chrZ	23479853	2	2
Group 4449	chr1	37426796	2	2			Group 6397	chrZ	23540784	2	2
Group 4451	chr1	37428815	2	2			Group 6398	chrZ	23574366	2	2
Group 4452	chr1	37447214	2	2			Group 6407	chrZ	23700301	2	2
Group 4456	chr1	37511794	2	2			Group 6410	chrZ	23704129	2	2
Group 4458	chr1	37656538	2	2			Group 6411	chrZ	23706919	2	2
Group 4463	chr1	37724157	2	2			Group 6412	chrZ	23707366	2	2
Group 4464	chr1	37728765	2	2			Group 6419	chrZ	24068950	2	2
Group 4465	chr1	37733746	2	2			Group 6420	chrZ	24118472	2	2
[truncated: 36,296 more rows]
